# Supplementary material for: Introduction and Spatial–Temporal Distribution of Oropouche Virus in Rio de Janeiro State, Brazil
Source: Pathogens. 2025 Aug 21;14(8):833. doi: 10.3390/pathogens14080833 (PMC12389026; doi:10.3390/pathogens14080833)
Supplement: Supplementary file 1 [file pathogens-14-00833-s001.zip]

Archive with 4 entries (4 files):
- pathogens-3769809-Supplementary Figure S1.pdf
- pathogens-3769809-Supplementary Material S1.xlsx
- pathogens-3769809-Supplementary Table S1.pdf
- pathogens-3769809-Supplementary Table S2.pdf
