# Supplementary material for: Introduction and Spatial–Temporal Distribution of Oropouche Virus in Rio de Janeiro State, Brazil
Source: Pathogens. 2025 Aug 21;14(8):833. doi: 10.3390/pathogens14080833 (PMC12389026; doi:10.3390/pathogens14080833)
Supplement: Supplementary file 1 [file pathogens-14-00833-s001.zip › pathogens-3769809-Supplementary Material S1.xlsx]

## Sheet: Identity matrix-S
Sequence number		1	2	3	4	5	6	7	8	9	10	11	12	13	14	15	16	17	18	19	20	21	22	23	24	25	26	27	28	29	30	31	32	33	34	35	36	37	38	39	40	41	42	43	44	45	46	47	48
1	PQ295316/920/Guapimirim/RJ/BRA/2024	-
2	PQ295315/913/Pirai/RJ/BRA/2024	1	-
3	PQ295314/911/Pirai/RJ/BRA/2024	1	1
4	PQ295313/900/Volta Redonda/RJ/BRA	1	1	1
5	PQ295312/890/Pirai/RJ/BRA/2024	1	1	1	1	-
6	PQ295311/889/Pirai/RJ/BRA/2024	1	1	1	1	1	-
7	PQ295310/883/Pirai/RJ/BRA/2024	0.997442	0.997664	0.997664	0.997664	0.997664	0.997664	-
8	PQ295309/868/Mesquita/RJ/BRA/2024	1	1	1	1	1	1	0.997664	-
9	PQ295308/845/Japeri/RJ/BRA/2024	1	1	1	1	1	1	0.997664	1	-
10	PQ295307/817/Bom Jesus de Itabapoana/RJ/BRA/2024	1	1	1	1	1	1	0.997664	1	1	-
11	PQ295306/805/Saquarema/RJ/BRA/2024	0.996435	0.997619	0.997549	0.996435	0.997567	0.997619	0.994792	0.996435	0.997619	0.996435	-
12	PQ295305/720/Valenca/RJ/BRA/2024	1	1	1	1	1	1	0.997664	1	1	1	0.997531	-
13	PQ295304/293/Paracambi/RJ/BRA/2024	1	1	1	0.998523	1	1	0.997664	1	1	1	0.996435	1	-
14	PQ295303/087/Angra dos Reis/BRA/2024	1	1	1	1	1	1	0.997664	1	1	1	0.996435	1	0.998523	-
15	PP153945/Rondonia/Brazil/2023	1	1	1	0.99697	1	1	0.997664	1	1	1	0.996276	1	1	0.99697	-
16	PP153981/Roraima/Brazil/2022	0.988971	0.983573	0.984946	0.984848	0.986957	0.983402	0.983645	0.987673	0.985356	0.987673	0.985102	0.984848	0.987749	0.984848	0.987879	-
17	PP154017/Rondonia/Brazil/2023	1	1	1	0.99697	1	1	0.997664	1	1	1	0.996276	1	1	0.99697	1	0.987879	-
18	PP154044/Amazonas/Brazil/2023	1	1	1	0.99697	1	1	0.997664	1	1	1	0.996276	1	1	0.99697	1	0.987879	1	-
19	PP154092/Amazonas/Brazil/2023	1	1	1	0.99697	1	1	0.997664	1	1	1	0.996276	1	1	0.99697	1	0.987879	1	1	-
20	PP154152/Acre/Brazil/2023	1	1	1	0.99697	1	1	0.997664	1	1	1	0.996276	1	1	0.99697	1	0.987879	1	1	1	-
21	PP952117/Italy/2024	0.998239	0.997947	0.997849	0.995614	0.997826	0.997925	0.995327	0.998514	0.997908	0.998514	0.994652	0.997835	0.998523	0.995614	0.998485	0.986364	0.998485	0.998485	0.998485	0.998485	-
22	PP966968/Puerto_Maldonado/Peru/2023	1	1	1	0.997076	1	1	0.997664	1	1	1	0.996435	1	1	0.997076	1	0.987879	1	1	1	1	0.998538	-
23	PP966969/Puerto_Maldonado/Peru/2024	1	1	1	0.997076	1	1	0.997664	1	1	1	0.996435	1	1	0.997076	1	0.987879	1	1	1	1	0.998538	1	-
24	PP966970/Puerto_Maldonado/Peru/2024	1	1	1	0.997076	1	1	0.997664	1	1	1	0.996435	1	1	0.997076	1	0.987879	1	1	1	1	0.998538	1	1	-
25	OL689332/French_Guiana/2020	1	0.997947	0.997849	0.995614	1	0.997925	0.997664	0.998514	0.997908	0.998514	0.996435	0.997835	0.998523	0.995614	0.998485	0.989394	0.998485	0.998485	0.998485	0.998485	0.997076	0.998538	0.998538	0.998538	-
26	MN419358/Manaus/BR/2016	0.986957	0.983573	0.984946	0.985586	0.986957	0.983402	0.983645	0.985586	0.985356	0.985586	0.98234	0.984848	0.985586	0.985586	0.985586	0.996396	0.985586	0.985586	0.985586	0.985586	0.983784	0.985586	0.985586	0.985586	0.987387	-
27	PP154170/Amazonas/Tefe/Brazil/2015	0.989437	0.983573	0.984946	0.98538	0.986957	0.983402	0.983645	0.988113	0.985356	0.988113	0.98574	0.984848	0.988183	0.98538	0.987879	0.99697	0.987879	0.987879	0.987879	0.987879	0.986842	0.988304	0.988304	0.988304	0.989766	1	-
28	PP966964/Maynas/Peru/2023	0.973592	0.965092	0.965591	0.97076	0.967391	0.96473	0.964953	0.973254	0.966527	0.973254	0.969697	0.965368	0.973412	0.97076	0.972727	0.978788	0.972727	0.972727	0.972727	0.972727	0.972222	0.973684	0.973684	0.973684	0.975146	0.978378	0.982456	-
29	PP966965/Maynas/Peru/2024	0.973592	0.965092	0.965591	0.97076	0.967391	0.96473	0.964953	0.973254	0.966527	0.973254	0.969697	0.965368	0.973412	0.97076	0.972727	0.978788	0.972727	0.972727	0.972727	0.972727	0.972222	0.973684	0.973684	0.973684	0.975146	0.978378	0.982456	1	-
30	PP966966/Maynas/Peru/2024	0.973592	0.965092	0.965591	0.97076	0.967391	0.96473	0.964953	0.973254	0.966527	0.973254	0.969697	0.965368	0.973412	0.97076	0.972727	0.978788	0.972727	0.972727	0.972727	0.972727	0.972222	0.973684	0.973684	0.973684	0.975146	0.978378	0.982456	1	1	-
31	PP966967/Maynas/Peru/2024	0.973592	0.965092	0.965591	0.97076	0.967391	0.96473	0.964953	0.973254	0.966527	0.973254	0.969697	0.965368	0.973412	0.97076	0.972727	0.978788	0.972727	0.972727	0.972727	0.972727	0.972222	0.973684	0.973684	0.973684	0.975146	0.978378	0.982456	1	1	1	-
32	PP966971/Alto_Amazonas/Peru/20224	0.977113	0.969199	0.969892	0.973684	0.971739	0.96888	0.969626	0.976226	0.970711	0.976226	0.973262	0.969697	0.976366	0.973684	0.975758	0.983333	0.975758	0.975758	0.975758	0.975758	0.975146	0.976608	0.976608	0.976608	0.97807	0.981982	0.98538	0.991228	0.991228	0.991228	0.991228	-
33	OP244879/Colombia/2020	0.982394	0.973306	0.974194	0.975146	0.976087	0.973029	0.974299	0.977712	0.974895	0.977712	0.97861	0.974026	0.977843	0.975146	0.977273	0.980303	0.977273	0.977273	0.977273	0.977273	0.976608	0.97807	0.97807	0.97807	0.979532	0.98018	0.983918	0.986842	0.986842	0.986842	0.986842	0.989766	-
34	OP244882/Colombia/2021	0.980634	0.973306	0.974194	0.976608	0.976087	0.973029	0.974299	0.979198	0.974895	0.979198	0.976827	0.974026	0.979321	0.976608	0.978788	0.984848	0.978788	0.978788	0.978788	0.978788	0.97807	0.979532	0.979532	0.979532	0.980994	0.985586	0.988304	0.994152	0.994152	0.994152	0.994152	0.997076	0.99269	-
35	OP244885/Colombia/2021	0.980634	0.973306	0.974194	0.976608	0.976087	0.973029	0.974299	0.979198	0.974895	0.979198	0.976827	0.974026	0.979321	0.976608	0.978788	0.984848	0.978788	0.978788	0.978788	0.978788	0.97807	0.979532	0.979532	0.979532	0.980994	0.985586	0.988304	0.994152	0.994152	0.994152	0.994152	0.997076	0.99269	1	-
36	KP026181/TRVL-9760/Trinidade_and_Tobago/1955	0.934859	0.921971	0.92043	0.938596	0.919565	0.921162	0.913551	0.939079	0.922594	0.939079	0.937611	0.919913	0.939439	0.938596	0.936364	0.939394	0.936364	0.936364	0.936364	0.936364	0.937135	0.938596	0.938596	0.938596	0.937135	0.931532	0.94152	0.94152	0.94152	0.94152	0.94152	0.947368	0.945906	0.947368	0.947368	-
37	MG747524/Brazil/1960	0.945423	0.934292	0.933333	0.947368	0.932609	0.93361	0.929907	0.947994	0.935146	0.947994	0.944742	0.9329	0.948301	0.947368	0.945455	0.94697	0.945455	0.945455	0.945455	0.945455	0.945906	0.947368	0.947368	0.947368	0.945906	0.938739	0.947368	0.944444	0.944444	0.944444	0.944444	0.951754	0.94883	0.950292	0.950292	0.976608	-
38	KP052852/Oropouche_virus_strain_BeAn19991	0.952465	0.940452	0.939785	0.953216	0.93913	0.939834	0.934579	0.953938	0.941423	0.953938	0.951872	0.939394	0.95421	0.953216	0.951515	0.954545	0.951515	0.951515	0.951515	0.951515	0.951754	0.953216	0.953216	0.953216	0.951754	0.947748	0.95614	0.953216	0.953216	0.953216	0.953216	0.959064	0.957602	0.959064	0.959064	0.98538	0.988304	-
39	MF620127/Trinidad_y_Tobago/1961	0.934859	0.921971	0.92043	0.938596	0.919565	0.921162	0.913551	0.939079	0.922594	0.939079	0.937611	0.919913	0.939439	0.938596	0.936364	0.939394	0.936364	0.936364	0.936364	0.936364	0.937135	0.938596	0.938596	0.938596	0.937135	0.931532	0.94152	0.94152	0.94152	0.94152	0.94152	0.947368	0.945906	0.947368	0.947368	1	0.976608	0.98538	-
40	MK643115/COL/2017	0.9806	0.971253	0.972043	0.973646	0.973913	0.970954	0.971963	0.97619	0.972803	0.97619	0.976786	0.971861	0.976331	0.973646	0.975721	0.981791	0.975721	0.975721	0.975721	0.975721	0.97511	0.976574	0.976574	0.976574	0.978038	0.981982	0.985359	0.988287	0.988287	0.988287	0.988287	0.991215	0.998536	0.994143	0.994143	0.947291	0.95022	0.959004	0.947291	-
41	MK506818/EC/Esmeraldas/057/2016	0.978873	0.969199	0.969892	0.973684	0.971739	0.96888	0.969626	0.976226	0.970711	0.976226	0.975045	0.969697	0.976366	0.973684	0.975758	0.981818	0.975758	0.975758	0.975758	0.975758	0.975146	0.976608	0.976608	0.976608	0.97807	0.981982	0.98538	0.988304	0.988304	0.988304	0.988304	0.991228	0.995614	0.994152	0.994152	0.947368	0.950292	0.959064	0.947368	0.997072	-
42	MF926352/EC/Esmeraldas/087/2016	0.980634	0.971253	0.972043	0.973684	0.973913	0.970954	0.971963	0.976226	0.972803	0.976226	0.976827	0.971861	0.976366	0.973684	0.975758	0.981818	0.975758	0.975758	0.975758	0.975758	0.975146	0.976608	0.976608	0.976608	0.97807	0.981982	0.98538	0.988304	0.988304	0.988304	0.988304	0.991228	0.998538	0.994152	0.994152	0.947368	0.950292	0.959064	0.947368	1	0.997076	-
43	MG747527/Brazil/1961	0.934859	0.921971	0.92043	0.935673	0.919565	0.921162	0.913551	0.936107	0.922594	0.936107	0.934046	0.919913	0.936484	0.935673	0.933333	0.933333	0.933333	0.933333	0.933333	0.933333	0.934211	0.935673	0.935673	0.935673	0.934211	0.926126	0.935673	0.932749	0.932749	0.932749	0.932749	0.938596	0.937135	0.938596	0.938596	0.96345	0.969298	0.97807	0.96345	0.938507	0.938596	0.938596	-
44	MG747530/Brazil/1961	0.93662	0.924025	0.922581	0.937135	0.921739	0.923237	0.915888	0.937593	0.924686	0.937593	0.935829	0.922078	0.937962	0.937135	0.934848	0.934848	0.934848	0.934848	0.934848	0.934848	0.935673	0.937135	0.937135	0.937135	0.935673	0.927928	0.937135	0.934211	0.934211	0.934211	0.934211	0.940058	0.938596	0.940058	0.940058	0.964912	0.97076	0.979532	0.964912	0.939971	0.940058	0.940058	0.995614	-
45	MG747533/Brazil/1967	0.941901	0.930185	0.929032	0.942982	0.928261	0.929461	0.922897	0.943536	0.930962	0.943536	0.941176	0.928571	0.94387	0.942982	0.940909	0.940909	0.940909	0.940909	0.940909	0.940909	0.94152	0.942982	0.942982	0.942982	0.94152	0.933333	0.942982	0.940058	0.940058	0.940058	0.940058	0.945906	0.944444	0.945906	0.945906	0.97076	0.976608	0.98538	0.97076	0.945827	0.945906	0.945906	0.989766	0.994152	-
46	MG747536/Brazil/1968	0.947183	0.934292	0.933333	0.94883	0.932609	0.93361	0.92757	0.94948	0.935146	0.94948	0.948307	0.9329	0.949778	0.94883	0.94697	0.948485	0.94697	0.94697	0.94697	0.94697	0.947368	0.94883	0.94883	0.94883	0.947368	0.940541	0.950292	0.950292	0.950292	0.950292	0.950292	0.95614	0.954678	0.95614	0.95614	0.986842	0.983918	0.994152	0.986842	0.956076	0.95614	0.95614	0.973684	0.975146	0.980994	-
47	MG747539/Brazil/1971/Bradypus_tridactylus	0.950704	0.936345	0.937634	0.951754	0.93913	0.937759	0.934579	0.952452	0.939331	0.952452	0.950089	0.937229	0.952733	0.951754	0.95	0.95	0.95	0.95	0.95	0.95	0.950292	0.951754	0.951754	0.951754	0.950292	0.942342	0.951754	0.945906	0.945906	0.945906	0.945906	0.951754	0.947368	0.951754	0.951754	0.975146	0.980994	0.989766	0.975146	0.948755	0.94883	0.94883	0.97076	0.972222	0.97807	0.98538	-
48	MG747542/Brazil/1971/Bradypus_tridactylus	0.948854	0.934156	0.935345	0.95022	0.936819	0.935551	0.932084	0.950893	0.937107	0.950893	0.948214	0.934924	0.951183	0.95022	0.948407	0.948407	0.948407	0.948407	0.948407	0.948407	0.948755	0.95022	0.95022	0.95022	0.948755	0.940433	0.95022	0.944363	0.944363	0.944363	0.944363	0.95022	0.945827	0.95022	0.95022	0.973646	0.980966	0.988287	0.973646	0.947214	0.947291	0.947291	0.969253	0.970717	0.976574	0.983895	0.998536	-
49	MG747545/Brazil/1971/Bradypus_tridactylus	0.952465	0.942505	0.941935	0.954678	0.941304	0.941909	0.936916	0.955423	0.943515	0.955423	0.951872	0.941558	0.955687	0.954678	0.95303	0.95303	0.95303	0.95303	0.95303	0.95303	0.953216	0.954678	0.954678	0.954678	0.953216	0.945946	0.954678	0.951754	0.951754	0.951754	0.951754	0.957602	0.953216	0.957602	0.957602	0.980994	0.986842	0.995614	0.980994	0.954612	0.954678	0.954678	0.976608	0.97807	0.983918	0.991228	0.994152	0.992679
50	MG747548/Brazil/1978	0.948944	0.940452	0.939785	0.94883	0.943478	0.939834	0.941589	0.94948	0.941423	0.94948	0.944742	0.939394	0.949778	0.94883	0.95	0.956061	0.95	0.95	0.95	0.95	0.947368	0.94883	0.94883	0.94883	0.950292	0.954955	0.957602	0.957602	0.957602	0.957602	0.957602	0.960526	0.959064	0.960526	0.960526	0.945906	0.940058	0.951754	0.945906	0.960469	0.960526	0.960526	0.934211	0.938596	0.94152	0.94883	0.94152	0.939971
51	MG747551/Brazil/1979/Culicoides_paraensis	0.947183	0.938398	0.937634	0.947368	0.93913	0.937759	0.936916	0.947994	0.939331	0.947994	0.942959	0.937229	0.948301	0.947368	0.948485	0.956061	0.948485	0.948485	0.948485	0.948485	0.945906	0.947368	0.947368	0.947368	0.94883	0.951351	0.95614	0.95614	0.95614	0.95614	0.95614	0.960526	0.957602	0.959064	0.959064	0.944444	0.947368	0.950292	0.944444	0.959004	0.959064	0.959064	0.929825	0.931287	0.937135	0.947368	0.940058	0.939971
52	MG747554/Brazil/1980	0.93838	0.930185	0.931183	0.940058	0.930435	0.929461	0.92757	0.940565	0.930962	0.940565	0.937611	0.930736	0.940916	0.940058	0.937879	0.937879	0.937879	0.937879	0.937879	0.937879	0.938596	0.940058	0.940058	0.940058	0.938596	0.931532	0.940058	0.937135	0.937135	0.937135	0.937135	0.942982	0.94152	0.942982	0.942982	0.966374	0.97076	0.97807	0.966374	0.942899	0.942982	0.942982	0.960526	0.961988	0.967836	0.973684	0.97076	0.970717
53	MG747506/Brazil/1980	0.929577	0.907598	0.907527	0.926901	0.908696	0.906639	0.904206	0.928678	0.90795	0.928678	0.928699	0.906926	0.929099	0.926901	0.924242	0.925758	0.924242	0.924242	0.924242	0.924242	0.925439	0.926901	0.926901	0.926901	0.925439	0.920721	0.931287	0.929825	0.929825	0.929825	0.929825	0.935673	0.934211	0.935673	0.935673	0.931287	0.932749	0.942982	0.931287	0.935578	0.935673	0.935673	0.928363	0.929825	0.932749	0.940058	0.935673	0.934114
54	MG747509/Brazil/1980	0.927817	0.903491	0.903226	0.923977	0.904348	0.90249	0.901869	0.925706	0.903766	0.925706	0.926916	0.902597	0.926145	0.923977	0.921212	0.922727	0.921212	0.921212	0.921212	0.921212	0.922515	0.923977	0.923977	0.923977	0.922515	0.917117	0.928363	0.926901	0.926901	0.926901	0.926901	0.932749	0.931287	0.932749	0.932749	0.929825	0.931287	0.94152	0.929825	0.93265	0.932749	0.932749	0.925439	0.926901	0.929825	0.938596	0.934211	0.93265
55	MG747512/Brazil/1988	0.934859	0.917864	0.916129	0.932749	0.917391	0.917012	0.913551	0.933135	0.91841	0.933135	0.932264	0.915584	0.93353	0.932749	0.930303	0.937879	0.930303	0.930303	0.930303	0.930303	0.931287	0.932749	0.932749	0.932749	0.934211	0.931532	0.94152	0.944444	0.944444	0.944444	0.944444	0.94883	0.945906	0.947368	0.947368	0.937135	0.937135	0.942982	0.937135	0.947291	0.947368	0.947368	0.921053	0.922515	0.928363	0.940058	0.932749	0.935578
56	MG747515/Brazil/1988	0.933099	0.928131	0.929032	0.938596	0.928261	0.927386	0.922897	0.939079	0.92887	0.939079	0.932264	0.928571	0.939439	0.938596	0.936364	0.933333	0.936364	0.936364	0.936364	0.936364	0.937135	0.938596	0.938596	0.938596	0.937135	0.927928	0.935673	0.932749	0.932749	0.932749	0.932749	0.938596	0.940058	0.938596	0.938596	0.95614	0.961988	0.967836	0.95614	0.938507	0.938596	0.938596	0.95614	0.960526	0.960526	0.96345	0.960526	0.960469
57	MG747602/Brazil/1990	0.933099	0.915811	0.913978	0.931287	0.915217	0.914938	0.913551	0.931649	0.916318	0.931649	0.930481	0.91342	0.932053	0.931287	0.928788	0.934848	0.928788	0.928788	0.928788	0.928788	0.929825	0.931287	0.931287	0.931287	0.932749	0.92973	0.940058	0.942982	0.942982	0.942982	0.942982	0.945906	0.944444	0.945906	0.945906	0.938596	0.932749	0.944444	0.938596	0.945827	0.945906	0.945906	0.926901	0.928363	0.931287	0.94152	0.934211	0.935578
58	PP357050/Brazil/1991	0.959507	0.950719	0.950538	0.957602	0.952174	0.950207	0.948598	0.958395	0.951883	0.958395	0.957219	0.950216	0.958641	0.957602	0.959091	0.965152	0.959091	0.959091	0.959091	0.959091	0.95614	0.957602	0.957602	0.957602	0.959064	0.963964	0.966374	0.966374	0.966374	0.966374	0.966374	0.969298	0.97076	0.969298	0.969298	0.951754	0.94883	0.960526	0.951754	0.972182	0.972222	0.972222	0.940058	0.94152	0.947368	0.957602	0.950292	0.948755
59	MG747605/Brazil/1991	0.947183	0.934292	0.933333	0.947368	0.934783	0.93361	0.932243	0.947994	0.935146	0.947994	0.942959	0.9329	0.948301	0.947368	0.948485	0.954545	0.948485	0.948485	0.948485	0.948485	0.945906	0.947368	0.947368	0.947368	0.94883	0.951351	0.95614	0.95614	0.95614	0.95614	0.95614	0.959064	0.957602	0.959064	0.959064	0.944444	0.938596	0.950292	0.944444	0.959004	0.959064	0.959064	0.932749	0.931287	0.937135	0.947368	0.940058	0.938507
60	KC759127/Iquitos_strain_(1690)/Peru/1992	0.955986	0.942505	0.941935	0.953216	0.943478	0.941909	0.941589	0.953938	0.943515	0.953938	0.953654	0.941558	0.95421	0.953216	0.95303	0.959091	0.95303	0.95303	0.95303	0.95303	0.951754	0.953216	0.953216	0.953216	0.954678	0.956757	0.961988	0.964912	0.964912	0.964912	0.964912	0.967836	0.96345	0.967836	0.967836	0.950292	0.944444	0.95614	0.950292	0.964861	0.964912	0.964912	0.934211	0.935673	0.94152	0.953216	0.945906	0.944363
61	MG747518/Brazil/1993	0.947183	0.940452	0.941935	0.947368	0.941304	0.939834	0.936916	0.94948	0.941423	0.94948	0.946524	0.941558	0.949778	0.947368	0.94697	0.94697	0.94697	0.94697	0.94697	0.94697	0.945906	0.947368	0.947368	0.947368	0.945906	0.942342	0.947368	0.944444	0.944444	0.944444	0.944444	0.950292	0.94883	0.950292	0.950292	0.973684	0.976608	0.98538	0.973684	0.95022	0.950292	0.950292	0.966374	0.967836	0.973684	0.980994	0.97807	0.976574
62	MG747557/Brazil/1994	0.941901	0.934292	0.935484	0.944444	0.934783	0.93361	0.932243	0.945022	0.935146	0.945022	0.941176	0.935065	0.945347	0.944444	0.942424	0.942424	0.942424	0.942424	0.942424	0.942424	0.942982	0.944444	0.944444	0.944444	0.942982	0.936937	0.944444	0.94152	0.94152	0.94152	0.94152	0.947368	0.945906	0.947368	0.947368	0.97076	0.973684	0.982456	0.97076	0.947291	0.947368	0.947368	0.964912	0.967836	0.973684	0.97807	0.975146	0.973646
63	MG747560/Brazil/1994	0.941901	0.932238	0.933333	0.94152	0.932609	0.931535	0.929907	0.942051	0.933054	0.942051	0.941176	0.9329	0.942393	0.94152	0.939394	0.939394	0.939394	0.939394	0.939394	0.939394	0.940058	0.94152	0.94152	0.94152	0.940058	0.935135	0.94152	0.938596	0.938596	0.938596	0.938596	0.944444	0.942982	0.944444	0.944444	0.967836	0.97076	0.979532	0.967836	0.944363	0.944444	0.944444	0.961988	0.964912	0.97076	0.975146	0.972222	0.970717
64	MG747563/Brazil/1994	0.931338	0.919918	0.92043	0.932749	0.919565	0.919087	0.918224	0.933135	0.920502	0.933135	0.930481	0.919913	0.93353	0.932749	0.930303	0.931818	0.930303	0.930303	0.930303	0.930303	0.931287	0.932749	0.932749	0.932749	0.931287	0.922523	0.932749	0.929825	0.929825	0.929825	0.929825	0.938596	0.934211	0.935673	0.935673	0.95614	0.961988	0.967836	0.95614	0.935578	0.935673	0.935673	0.953216	0.95614	0.961988	0.96345	0.960526	0.960469
65	MG747566/Brazil/1994	0.927817	0.919918	0.92043	0.931287	0.919565	0.919087	0.918224	0.931649	0.920502	0.931649	0.926916	0.919913	0.932053	0.931287	0.928788	0.930303	0.928788	0.928788	0.928788	0.928788	0.929825	0.931287	0.931287	0.931287	0.929825	0.924324	0.932749	0.929825	0.929825	0.929825	0.929825	0.935673	0.934211	0.935673	0.935673	0.95614	0.959064	0.967836	0.95614	0.935578	0.935673	0.935673	0.94883	0.951754	0.957602	0.964912	0.959064	0.959004
66	MG747569/Brazil/1994	0.945423	0.938398	0.937634	0.947368	0.93913	0.937759	0.936916	0.947994	0.939331	0.947994	0.941176	0.937229	0.948301	0.947368	0.948485	0.956061	0.948485	0.948485	0.948485	0.948485	0.945906	0.947368	0.947368	0.947368	0.94883	0.953153	0.95614	0.95614	0.95614	0.95614	0.95614	0.960526	0.957602	0.959064	0.959064	0.944444	0.947368	0.950292	0.944444	0.959004	0.959064	0.959064	0.929825	0.931287	0.937135	0.947368	0.940058	0.938507
67	MG747503/Brazil/1996	0.931338	0.911704	0.909677	0.929825	0.91087	0.910788	0.908879	0.930163	0.912134	0.930163	0.928699	0.909091	0.930576	0.929825	0.927273	0.930303	0.927273	0.927273	0.927273	0.927273	0.928363	0.929825	0.929825	0.929825	0.931287	0.922523	0.935673	0.938596	0.938596	0.938596	0.938596	0.94152	0.942982	0.94152	0.94152	0.935673	0.928363	0.940058	0.935673	0.941435	0.94152	0.94152	0.921053	0.922515	0.926901	0.937135	0.929825	0.931186
68	MG747572/Brazil/1996	0.947183	0.938398	0.939785	0.947368	0.93913	0.937759	0.934579	0.947994	0.939331	0.947994	0.946524	0.939394	0.948301	0.947368	0.94697	0.94697	0.94697	0.94697	0.94697	0.94697	0.945906	0.947368	0.947368	0.947368	0.945906	0.938739	0.947368	0.944444	0.944444	0.944444	0.944444	0.950292	0.94883	0.950292	0.950292	0.979532	0.976608	0.98538	0.979532	0.95022	0.950292	0.950292	0.966374	0.967836	0.973684	0.980994	0.97807	0.976574
69	MG747575/Brazil/1996	0.947183	0.938398	0.939785	0.947368	0.93913	0.937759	0.934579	0.947994	0.939331	0.947994	0.946524	0.939394	0.948301	0.947368	0.94697	0.94697	0.94697	0.94697	0.94697	0.94697	0.945906	0.947368	0.947368	0.947368	0.945906	0.938739	0.947368	0.944444	0.944444	0.944444	0.944444	0.950292	0.94883	0.950292	0.950292	0.979532	0.976608	0.98538	0.979532	0.95022	0.950292	0.950292	0.966374	0.967836	0.973684	0.980994	0.97807	0.976574
70	MG747578/Brazil/1996	0.952465	0.942505	0.941935	0.951754	0.941304	0.941909	0.936916	0.952452	0.943515	0.952452	0.951872	0.941558	0.952733	0.951754	0.951515	0.951515	0.951515	0.951515	0.951515	0.951515	0.950292	0.951754	0.951754	0.951754	0.950292	0.944144	0.951754	0.94883	0.94883	0.94883	0.94883	0.954678	0.953216	0.954678	0.954678	0.97807	0.980994	0.989766	0.97807	0.954612	0.954678	0.954678	0.972222	0.973684	0.979532	0.98538	0.982456	0.980966
71	MG747521/Brazil/2000/Callitrix	0.940141	0.921971	0.92043	0.937135	0.921739	0.921162	0.918224	0.937593	0.922594	0.937593	0.937611	0.919913	0.937962	0.937135	0.934848	0.940909	0.934848	0.934848	0.934848	0.934848	0.935673	0.937135	0.937135	0.937135	0.938596	0.935135	0.945906	0.94883	0.94883	0.94883	0.94883	0.951754	0.950292	0.951754	0.951754	0.942982	0.937135	0.94883	0.942982	0.951684	0.951754	0.951754	0.926901	0.928363	0.934211	0.945906	0.938596	0.939971
72	MG747581/Brazil/2003	0.947183	0.938398	0.937634	0.94883	0.936957	0.937759	0.932243	0.94948	0.939331	0.94948	0.942959	0.937229	0.949778	0.94883	0.948485	0.951515	0.948485	0.948485	0.948485	0.948485	0.947368	0.94883	0.94883	0.94883	0.947368	0.945946	0.951754	0.94883	0.94883	0.94883	0.94883	0.954678	0.953216	0.954678	0.954678	0.980994	0.97807	0.989766	0.980994	0.954612	0.954678	0.954678	0.967836	0.969298	0.975146	0.983918	0.979532	0.978038
73	MG747584/Brazil/2003	0.943662	0.936345	0.935484	0.945906	0.934783	0.935685	0.929907	0.946508	0.937238	0.946508	0.939394	0.935065	0.946824	0.945906	0.945455	0.948485	0.945455	0.945455	0.945455	0.945455	0.944444	0.945906	0.945906	0.945906	0.944444	0.942342	0.94883	0.945906	0.945906	0.945906	0.945906	0.951754	0.950292	0.951754	0.951754	0.97807	0.975146	0.986842	0.97807	0.951684	0.951754	0.951754	0.966374	0.967836	0.973684	0.980994	0.976608	0.97511
74	MG747587/Brazil/2004	0.961268	0.954825	0.954839	0.960526	0.956522	0.954357	0.953271	0.961367	0.956067	0.961367	0.959002	0.954545	0.961595	0.960526	0.963636	0.969697	0.963636	0.963636	0.963636	0.963636	0.959064	0.960526	0.960526	0.960526	0.961988	0.969369	0.969298	0.969298	0.969298	0.969298	0.969298	0.972222	0.97076	0.972222	0.972222	0.94883	0.94883	0.960526	0.94883	0.972182	0.972222	0.972222	0.940058	0.94152	0.947368	0.954678	0.950292	0.948755
75	MG747590/Brazil/2004	0.961268	0.950719	0.950538	0.960526	0.952174	0.950207	0.948598	0.961367	0.951883	0.961367	0.959002	0.950216	0.961595	0.960526	0.960606	0.966667	0.960606	0.960606	0.960606	0.960606	0.959064	0.960526	0.960526	0.960526	0.961988	0.965766	0.969298	0.969298	0.969298	0.969298	0.969298	0.972222	0.973684	0.972222	0.972222	0.951754	0.94883	0.960526	0.951754	0.97511	0.975146	0.975146	0.940058	0.94152	0.947368	0.957602	0.950292	0.948755
76	KF697146/Madre_de_Dios_virus/Peru/2007	0.910211	0.895277	0.892473	0.915205	0.891304	0.894191	0.885514	0.915305	0.895397	0.915305	0.907308	0.891775	0.915805	0.915205	0.913636	0.916667	0.913636	0.913636	0.913636	0.913636	0.913743	0.915205	0.915205	0.915205	0.913743	0.904505	0.918129	0.919591	0.919591	0.919591	0.919591	0.916667	0.915205	0.919591	0.919591	0.919591	0.915205	0.922515	0.919591	0.916545	0.916667	0.916667	0.906433	0.907895	0.909357	0.919591	0.915205	0.918009
77	MG747593/Brazil/2006	0.957746	0.950719	0.950538	0.957602	0.952174	0.950207	0.950935	0.958395	0.951883	0.958395	0.955437	0.950216	0.958641	0.957602	0.960606	0.966667	0.960606	0.960606	0.960606	0.960606	0.95614	0.957602	0.957602	0.957602	0.959064	0.965766	0.966374	0.966374	0.966374	0.966374	0.966374	0.969298	0.967836	0.969298	0.969298	0.94883	0.947368	0.957602	0.94883	0.969253	0.969298	0.969298	0.937135	0.938596	0.944444	0.954678	0.947368	0.945827
78	MG747596/Brazil/2006	0.955986	0.948665	0.948387	0.95614	0.95	0.948133	0.946262	0.956909	0.949791	0.956909	0.955437	0.948052	0.957164	0.95614	0.959091	0.965152	0.959091	0.959091	0.959091	0.959091	0.954678	0.95614	0.95614	0.95614	0.957602	0.963964	0.964912	0.964912	0.964912	0.964912	0.964912	0.967836	0.969298	0.967836	0.967836	0.950292	0.947368	0.959064	0.950292	0.970717	0.97076	0.97076	0.938596	0.940058	0.945906	0.95614	0.94883	0.947291
79	MG747599/Brazil/2006	0.952465	0.944559	0.944086	0.953216	0.945652	0.943983	0.941589	0.953938	0.945607	0.953938	0.951872	0.943723	0.95421	0.953216	0.956061	0.960606	0.956061	0.956061	0.956061	0.956061	0.951754	0.953216	0.953216	0.953216	0.954678	0.958559	0.960526	0.960526	0.960526	0.960526	0.960526	0.96345	0.961988	0.96345	0.96345	0.94883	0.947368	0.954678	0.94883	0.963397	0.96345	0.96345	0.934211	0.935673	0.94152	0.951754	0.944444	0.942899
80	KP795086/L2/Peru/2008	0.977113	0.963039	0.963441	0.969298	0.967391	0.962656	0.962617	0.971768	0.964435	0.971768	0.973262	0.963203	0.971935	0.969298	0.971212	0.977273	0.971212	0.971212	0.971212	0.971212	0.97076	0.972222	0.972222	0.972222	0.973684	0.976577	0.980994	0.97807	0.97807	0.97807	0.97807	0.983918	0.982456	0.983918	0.983918	0.951754	0.954678	0.966374	0.951754	0.983895	0.983918	0.983918	0.945906	0.947368	0.953216	0.960526	0.95614	0.954612
81	KP691623/L1/Brazil/2009	0.954225	0.942505	0.941935	0.954678	0.943478	0.941909	0.939252	0.955423	0.943515	0.955423	0.951872	0.941558	0.955687	0.954678	0.954545	0.957576	0.954545	0.954545	0.954545	0.954545	0.953216	0.954678	0.954678	0.954678	0.95614	0.954955	0.960526	0.96345	0.96345	0.96345	0.96345	0.96345	0.961988	0.96345	0.96345	0.954678	0.951754	0.96345	0.954678	0.963397	0.96345	0.96345	0.944444	0.944444	0.950292	0.960526	0.953216	0.951684
82	KP691608/Brazil/2009	0.955986	0.944559	0.944086	0.95614	0.945652	0.943983	0.941589	0.956909	0.945607	0.956909	0.953654	0.943723	0.957164	0.95614	0.956061	0.959091	0.956061	0.956061	0.956061	0.956061	0.954678	0.95614	0.95614	0.95614	0.957602	0.956757	0.961988	0.964912	0.964912	0.964912	0.964912	0.964912	0.96345	0.964912	0.964912	0.953216	0.950292	0.961988	0.953216	0.964861	0.964912	0.964912	0.942982	0.942982	0.94883	0.959064	0.951754	0.95022
83	KP691611/Brazil/2009	0.955986	0.944559	0.944086	0.95614	0.945652	0.943983	0.941589	0.956909	0.945607	0.956909	0.953654	0.943723	0.957164	0.95614	0.956061	0.959091	0.956061	0.956061	0.956061	0.956061	0.954678	0.95614	0.95614	0.95614	0.957602	0.956757	0.961988	0.964912	0.964912	0.964912	0.964912	0.964912	0.96345	0.964912	0.964912	0.953216	0.950292	0.961988	0.953216	0.964861	0.964912	0.964912	0.942982	0.942982	0.94883	0.959064	0.951754	0.95022
84	KP691605/Brazil/2009	0.955986	0.944559	0.944086	0.95614	0.945652	0.943983	0.941589	0.956909	0.945607	0.956909	0.953654	0.943723	0.957164	0.95614	0.956061	0.959091	0.956061	0.956061	0.956061	0.956061	0.954678	0.95614	0.95614	0.95614	0.957602	0.956757	0.961988	0.964912	0.964912	0.964912	0.964912	0.964912	0.96345	0.964912	0.964912	0.953216	0.950292	0.961988	0.953216	0.964861	0.964912	0.964912	0.942982	0.942982	0.94883	0.959064	0.951754	0.95022
85	KP691614/Brazil/2009	0.955986	0.944559	0.944086	0.95614	0.945652	0.943983	0.941589	0.956909	0.945607	0.956909	0.953654	0.943723	0.957164	0.95614	0.956061	0.959091	0.956061	0.956061	0.956061	0.956061	0.954678	0.95614	0.95614	0.95614	0.957602	0.956757	0.961988	0.964912	0.964912	0.964912	0.964912	0.964912	0.96345	0.964912	0.964912	0.953216	0.950292	0.961988	0.953216	0.964861	0.964912	0.964912	0.942982	0.942982	0.94883	0.959064	0.951754	0.95022
86	KP691620/Brazil/2009	0.955986	0.944559	0.944086	0.95614	0.945652	0.943983	0.941589	0.956909	0.945607	0.956909	0.953654	0.943723	0.957164	0.95614	0.956061	0.959091	0.956061	0.956061	0.956061	0.956061	0.954678	0.95614	0.95614	0.95614	0.957602	0.956757	0.961988	0.964912	0.964912	0.964912	0.964912	0.964912	0.96345	0.964912	0.964912	0.953216	0.950292	0.961988	0.953216	0.964861	0.964912	0.964912	0.942982	0.942982	0.94883	0.959064	0.951754	0.95022
87	KP691617/Brazil/2009	0.955986	0.944559	0.944086	0.95614	0.945652	0.943983	0.941589	0.956909	0.945607	0.956909	0.953654	0.943723	0.957164	0.95614	0.956061	0.959091	0.956061	0.956061	0.956061	0.956061	0.954678	0.95614	0.95614	0.95614	0.957602	0.956757	0.961988	0.964912	0.964912	0.964912	0.964912	0.964912	0.96345	0.964912	0.964912	0.953216	0.950292	0.961988	0.953216	0.964861	0.964912	0.964912	0.942982	0.942982	0.94883	0.959064	0.951754	0.95022
88	KP691632/Brazil/2009	0.955986	0.944559	0.944086	0.95614	0.945652	0.943983	0.941589	0.956909	0.945607	0.956909	0.953654	0.943723	0.957164	0.95614	0.956061	0.959091	0.956061	0.956061	0.956061	0.956061	0.954678	0.95614	0.95614	0.95614	0.957602	0.956757	0.961988	0.964912	0.964912	0.964912	0.964912	0.964912	0.96345	0.964912	0.964912	0.953216	0.950292	0.961988	0.953216	0.964861	0.964912	0.964912	0.942982	0.942982	0.94883	0.959064	0.951754	0.95022
89	MT879230/Brazil/2018	0.954225	0.942505	0.941935	0.954678	0.943478	0.941909	0.939252	0.955423	0.943515	0.955423	0.951872	0.941558	0.955687	0.954678	0.954545	0.957576	0.954545	0.954545	0.954545	0.954545	0.953216	0.954678	0.954678	0.954678	0.95614	0.954955	0.960526	0.960526	0.960526	0.960526	0.960526	0.96345	0.961988	0.96345	0.96345	0.954678	0.951754	0.96345	0.954678	0.963397	0.96345	0.96345	0.944444	0.944444	0.950292	0.960526	0.953216	0.951684
90	KJ866386/Iquitos/MIS-0397/Peru/2009	0.964789	0.950719	0.950538	0.957602	0.952174	0.950207	0.946262	0.961367	0.951883	0.961367	0.960784	0.950216	0.960118	0.957602	0.959091	0.965152	0.959091	0.959091	0.959091	0.959091	0.959064	0.960526	0.960526	0.960526	0.961988	0.965766	0.969298	0.969298	0.969298	0.969298	0.969298	0.969298	0.97076	0.972222	0.972222	0.942982	0.944444	0.954678	0.942982	0.972182	0.972222	0.972222	0.934211	0.935673	0.94152	0.94883	0.944444	0.942899
91	MN264269/Haiti/2014	0.93838	0.921971	0.92043	0.94152	0.921739	0.921162	0.915888	0.942051	0.922594	0.942051	0.935829	0.919913	0.942393	0.94152	0.939394	0.945455	0.939394	0.939394	0.939394	0.939394	0.940058	0.94152	0.94152	0.94152	0.942982	0.940541	0.950292	0.950292	0.950292	0.950292	0.950292	0.953216	0.951754	0.953216	0.953216	0.979532	0.964912	0.976608	0.979532	0.953148	0.953216	0.953216	0.95614	0.95614	0.961988	0.973684	0.966374	0.964861
92	KP691626/Perdoes_virus/Brazil/2012	0.955986	0.944559	0.944086	0.95614	0.945652	0.943983	0.941589	0.956909	0.945607	0.956909	0.953654	0.943723	0.957164	0.95614	0.956061	0.959091	0.956061	0.956061	0.956061	0.956061	0.954678	0.95614	0.95614	0.95614	0.957602	0.956757	0.961988	0.964912	0.964912	0.964912	0.964912	0.964912	0.96345	0.964912	0.964912	0.953216	0.950292	0.961988	0.953216	0.964861	0.964912	0.964912	0.942982	0.942982	0.94883	0.959064	0.951754	0.95022
93	KP691629/Perdoes_virus/Brazil/2012	0.955986	0.944559	0.944086	0.95614	0.945652	0.943983	0.941589	0.956909	0.945607	0.956909	0.953654	0.943723	0.957164	0.95614	0.956061	0.959091	0.956061	0.956061	0.956061	0.956061	0.954678	0.95614	0.95614	0.95614	0.957602	0.956757	0.961988	0.964912	0.964912	0.964912	0.964912	0.964912	0.96345	0.964912	0.964912	0.953216	0.950292	0.961988	0.953216	0.964861	0.964912	0.964912	0.942982	0.942982	0.94883	0.959064	0.951754	0.95022
94	KJ866389/Madre_de_Dios_virus/Venezuela/2010	0.911972	0.901437	0.898925	0.916667	0.897826	0.900415	0.892523	0.91679	0.901674	0.91679	0.909091	0.898268	0.917282	0.916667	0.915152	0.915152	0.915152	0.915152	0.915152	0.915152	0.915205	0.916667	0.916667	0.916667	0.915205	0.906306	0.916667	0.918129	0.918129	0.918129	0.918129	0.915205	0.913743	0.918129	0.918129	0.918129	0.916667	0.921053	0.918129	0.915081	0.915205	0.915205	0.907895	0.909357	0.910819	0.919591	0.916667	0.919473
	The percentage of sequence identity in the S fragment nucleotides analyzed between isolates is shown. The rate variation among sites was modeled with a gamma distribution (shape parameter = 0.5). This analysis involved 94 nucleotide sequences. Codon positions included were 1st+2nd+3rd+Noncoding. All ambiguous positions were removed for each sequence pair (pairwise deletion option). There were a t…
	Light green: Percentage identity over 95%
	1. Tamura K., Stecher G., and Kumar S. (2021). MEGA 11: Molecular Evolutionary Genetics Analysis Version 11. Molecular Biology and Evolution https://doi.org/10.1093/molbev/msab120.
[truncated: 46 more columns]

## Sheet: Identity matrix-M
Sequence number		1	2	3	4	5	6	7	8	9	10	11	12	13	14	15	16	17	18	19	20	21	22	23	24	25	26	27	28	29	30	31	32	33	34	35	36	37	38	39	40	41	42	43	44	45	46	47	48
1	PQ349312/986/Barra Mansa/RJ/BRA/2024	-
2	PQ349311/920/Guapimirim/RJ/BRA/2024	1	-
3	PQ349310/911/Pirai/RJ/BRA/2024	1	1
4	PQ349309/900/Volta Redonda/RJ/BRA	1	1	1
5	PQ349308/890/Pirai/RJ/BRA/2024	1	1	1	1	-
6	PQ349307/889/Pirai/RJ/BRA/2024	1	1	1	1	1	-
7	PQ349306/854/Guaratiba/RJ/BRA/2024	0.99845	0.998397	0.99845	0.998435	0.998358	0.998273	-
8	PQ349305/805/Saquarema/RJ/BRA/2024	0.99845	0.998397	0.99845	0.998435	0.998358	0.998273	0.996899	-
9	PQ349304/722/Bom Jesus de Itabapoana/RJ/BRA/2024	1	1	1	1	1	1	0.998397	0.998397	-
10	PQ349303/720/Valenca/RJ/BRA/2024	0.998273	0.998273	0.998273	0.998273	0.998273	0.998208	0.996546	1	0.998273	-
11	PQ349302/626/Guapimirim/RJ/BRA/2024	1	1	1	1	1	1	0.998442	0.998442	1	0.998273	-
12	PQ349301/293/Paracambi/RJ/BRA/2024	1	1	1	1	1	1	0.998442	0.998442	1	0.998273	1	-
13	PQ349300/238/Angra dos Reis/RJ/BRA/2024	0.996899	0.996795	0.996899	0.99687	0.996716	0.996546	0.995349	0.995349	0.996795	0.994819	0.996885	0.996885	-
14	PQ349299/175/Angra dos Reis/RJ/BRA/2024	1	1	1	1	1	1	0.998413	0.998413	1	0.998273	1	1	0.996825	-
15	PP153946/Rondonia/Brazil/2023	0.99845	1	0.998538	0.998435	1	1	0.996899	0.996899	0.998397	0.998273	0.998442	0.998442	0.995349	0.998413	-
16	PP153982/Roraima/Brazil/2022	0.992248	0.991987	0.99269	0.992175	0.99179	0.991364	0.990698	0.990698	0.991987	0.989637	0.992212	0.992212	0.989147	0.992063	0.991342	-
17	PP154018/Rondonia/Brazil/2023	1	1	1	1	1	1	0.99845	0.99845	1	0.998273	1	1	0.996899	1	0.998557	0.992785	-
18	PP154045/Amazonas/Brazil/2023	1	1	0.998538	1	1	1	0.99845	0.99845	1	0.998273	1	1	0.996899	1	0.997114	0.991342	0.998557	-
19	PP154093/Amazonas/Brazil/2023	1	1	1	1	1	1	0.99845	0.99845	1	0.998273	1	1	0.996899	1	0.998557	0.992785	1	0.998557	-
20	PP154153/Acre/Brazil/2023	1	1	1	1	1	1	0.99845	0.99845	1	0.998273	1	1	0.996899	1	0.998557	0.992785	1	0.998557	1	-
21	PP966976/Puerto_Maldonado/Peru/2023	1	1	1	1	1	1	0.99845	0.99845	1	0.998273	1	1	0.996899	1	0.998557	0.992785	1	0.998557	1	1	-
22	PP966977/Puerto_Maldonado/Peru/2024	1	1	1	1	1	1	0.99845	0.99845	1	0.998273	1	1	0.996899	1	0.998557	0.992785	1	0.998557	1	1	1	-
23	PP966978/Puerto_Maldonado/Peru/2024	1	1	1	1	1	1	0.99845	0.99845	1	0.998273	1	1	0.996899	1	0.998557	0.992785	1	0.998557	1	1	1	1	-
24	PP952118/Italy/2024	0.996899	0.996795	0.997076	0.99687	0.996716	0.996546	0.995349	0.995349	0.996795	0.994819	0.996885	0.996885	0.993798	0.996825	0.995671	0.989899	0.997114	0.995671	0.997114	0.997114	0.997114	0.997114	0.997114	-
25	OL689333/French_Guiana/2020	0.996899	0.996795	0.997076	0.99687	0.996716	0.998273	0.995349	0.995349	0.996795	0.996546	0.996885	0.996885	0.993798	0.996825	0.995671	0.992785	0.997114	0.995671	0.997114	0.997114	0.997114	0.997114	0.997114	0.994228	-
26	MN419357/Manaus/BR/2016	0.99374	0.99359	0.993827	0.99374	0.993432	0.994819	0.992175	0.992175	0.993528	0.991364	0.99374	0.99374	0.99061	0.993651	0.992284	0.989198	0.993827	0.992284	0.993827	0.993827	0.993827	0.993827	0.993827	0.990741	0.993827	-
27	PP154171/Amazonas/Tefe/Brazil/2015	0.995349	0.995192	0.995614	0.995305	0.995074	0.996546	0.993798	0.993798	0.995192	0.993092	0.995327	0.995327	0.992248	0.995238	0.994228	0.991342	0.995671	0.994228	0.995671	0.995671	0.995671	0.995671	0.995671	0.992785	0.995671	0.998457	-
28	KP691604/Brazil/2009	0.992248	0.991987	0.99269	0.992175	0.99179	0.991364	0.990698	0.990698	0.991987	0.989637	0.992212	0.992212	0.989147	0.992063	0.991342	0.988456	0.992785	0.991342	0.992785	0.992785	0.992785	0.992785	0.992785	0.989899	0.992785	0.989198	0.991342	-
29	KP691607/Brazil/2009	0.992248	0.991987	0.99269	0.992175	0.99179	0.991364	0.990698	0.990698	0.991987	0.989637	0.992212	0.992212	0.989147	0.992063	0.991342	0.988456	0.992785	0.991342	0.992785	0.992785	0.992785	0.992785	0.992785	0.989899	0.992785	0.989198	0.991342	1	-
30	KP691610/Brazil/2009	0.992248	0.991987	0.99269	0.992175	0.99179	0.991364	0.990698	0.990698	0.991987	0.989637	0.992212	0.992212	0.989147	0.992063	0.991342	0.988456	0.992785	0.991342	0.992785	0.992785	0.992785	0.992785	0.992785	0.989899	0.992785	0.989198	0.991342	1	1	-
31	KP691613/Brazil/2009	0.992248	0.991987	0.99269	0.992175	0.99179	0.991364	0.990698	0.990698	0.991987	0.989637	0.992212	0.992212	0.989147	0.992063	0.991342	0.988456	0.992785	0.991342	0.992785	0.992785	0.992785	0.992785	0.992785	0.989899	0.992785	0.989198	0.991342	1	1	1	-
32	KP691616/Brazil/2009	0.992248	0.991987	0.99269	0.992175	0.99179	0.991364	0.990698	0.990698	0.991987	0.989637	0.992212	0.992212	0.989147	0.992063	0.991342	0.988456	0.992785	0.991342	0.992785	0.992785	0.992785	0.992785	0.992785	0.989899	0.992785	0.989198	0.991342	1	1	1	1	-
33	KP691619/Brazil/2009	0.990698	0.990385	0.991228	0.99061	0.990148	0.991364	0.989147	0.989147	0.990385	0.989637	0.990654	0.990654	0.987597	0.990476	0.989899	0.987013	0.991342	0.989899	0.991342	0.991342	0.991342	0.991342	0.991342	0.988456	0.991342	0.987654	0.989899	0.998557	0.998557	0.998557	0.998557	0.998557	-
34	KP691622/L1/Brazil/2009	0.992248	0.991987	0.992248	0.992175	0.99179	0.991364	0.990698	0.990698	0.991987	0.989637	0.992212	0.992212	0.989147	0.992063	0.990826	0.987768	0.992355	0.992355	0.992355	0.992355	0.992355	0.992355	0.992355	0.989297	0.992355	0.989045	0.990826	1	1	1	1	1	0.998471	-
35	KP691631/Brazil/2009	0.989147	0.988782	0.989766	0.989045	0.988506	0.98791	0.987597	0.987597	0.988782	0.986183	0.989097	0.989097	0.986047	0.988889	0.988456	0.98557	0.989899	0.988456	0.989899	0.989899	0.989899	0.989899	0.989899	0.987013	0.989899	0.986111	0.988456	0.997114	0.997114	0.997114	0.997114	0.997114	0.995671	0.996942	-
36	MN264268/Haiti/2014	0.992248	0.991987	0.99269	0.992175	0.99179	0.991364	0.990698	0.990698	0.991987	0.989637	0.992212	0.992212	0.989147	0.992063	0.991342	0.988456	0.992785	0.991342	0.992785	0.992785	0.992785	0.992785	0.992785	0.989899	0.992785	0.989198	0.991342	1	1	1	1	1	0.998557	1	0.997114	-
37	MT879229/Brazil/2018	0.984496	0.983974	0.98538	0.984351	0.98358	0.982729	0.982946	0.982946	0.983974	0.981002	0.984424	0.984424	0.981395	0.984127	0.984127	0.984127	0.98557	0.984127	0.98557	0.98557	0.98557	0.98557	0.98557	0.982684	0.98557	0.981481	0.984127	0.992785	0.992785	0.992785	0.992785	0.992785	0.991342	0.992355	0.989899	0.992785	-
38	KP026180/TRVL-9760/Trinidade_and_Tobago/1955	0.95969	0.961538	0.961988	0.959311	0.960591	0.962003	0.96124	0.95814	0.958333	0.958549	0.959502	0.959502	0.956589	0.960317	0.962482	0.961039	0.962482	0.961039	0.962482	0.962482	0.962482	0.962482	0.962482	0.959596	0.962482	0.95679	0.961039	0.963925	0.963925	0.963925	0.963925	0.963925	0.962482	0.961774	0.961039	0.963925	0.959596	-
39	MF620128/Trinidad_y_Tobago/1961	0.95969	0.961538	0.961988	0.959311	0.960591	0.962003	0.96124	0.95814	0.958333	0.958549	0.959502	0.959502	0.956589	0.960317	0.962482	0.961039	0.962482	0.961039	0.962482	0.962482	0.962482	0.962482	0.962482	0.959596	0.962482	0.95679	0.961039	0.963925	0.963925	0.963925	0.963925	0.963925	0.962482	0.961774	0.961039	0.963925	0.959596	1	-
40	MG747525/Brazil/1960	0.95969	0.959936	0.961988	0.959311	0.958949	0.960276	0.95814	0.95814	0.958333	0.956822	0.959502	0.959502	0.956589	0.960317	0.961039	0.958153	0.962482	0.961039	0.962482	0.962482	0.962482	0.962482	0.962482	0.959596	0.962482	0.95679	0.961039	0.966811	0.966811	0.966811	0.966811	0.966811	0.965368	0.964832	0.963925	0.966811	0.959596	0.976912	0.976912	-
41	AF441119/BeAn19991/Brazil/1960	0.96124	0.961538	0.96345	0.960876	0.960591	0.962003	0.95969	0.95969	0.959936	0.958549	0.961059	0.961059	0.95814	0.961905	0.962482	0.959596	0.963925	0.962482	0.963925	0.963925	0.963925	0.963925	0.963925	0.961039	0.963925	0.958333	0.962482	0.968254	0.968254	0.968254	0.968254	0.968254	0.966811	0.966361	0.965368	0.968254	0.961039	0.981241	0.981241	0.989899	-
42	MG747528/Brazil/1961	0.956589	0.956731	0.959064	0.956182	0.955665	0.956822	0.955039	0.955039	0.955128	0.953368	0.956386	0.956386	0.953488	0.957143	0.958153	0.955267	0.959596	0.958153	0.959596	0.959596	0.959596	0.959596	0.959596	0.95671	0.959596	0.953704	0.958153	0.963925	0.963925	0.963925	0.963925	0.963925	0.962482	0.961774	0.961039	0.963925	0.95671	0.978355	0.978355	0.994228	0.989899	-
43	MG747531/Brazil/1961	0.956589	0.958333	0.959064	0.957746	0.957307	0.960276	0.955039	0.955039	0.955128	0.955095	0.957944	0.957944	0.953488	0.95873	0.958153	0.955267	0.959596	0.958153	0.959596	0.959596	0.959596	0.959596	0.959596	0.95671	0.959596	0.955247	0.958153	0.963925	0.963925	0.963925	0.963925	0.963925	0.962482	0.961774	0.961039	0.963925	0.95671	0.972583	0.972583	0.982684	0.984127	0.982684	-
44	MG747534/Brazil/1967	0.95814	0.958333	0.960526	0.957746	0.957307	0.958549	0.956589	0.956589	0.956731	0.955095	0.957944	0.957944	0.955039	0.95873	0.959596	0.95671	0.961039	0.959596	0.961039	0.961039	0.961039	0.961039	0.961039	0.958153	0.961039	0.955247	0.959596	0.965368	0.965368	0.965368	0.965368	0.965368	0.963925	0.963303	0.962482	0.965368	0.958153	0.978355	0.978355	0.989899	0.997114	0.987013	0.984127	-
45	MG747537/Brazil/1968	0.953488	0.953526	0.954678	0.953052	0.952381	0.953368	0.951938	0.951938	0.951923	0.949914	0.953271	0.953271	0.950388	0.953968	0.953824	0.950938	0.955267	0.953824	0.955267	0.955267	0.955267	0.955267	0.955267	0.952381	0.955267	0.950617	0.953824	0.959596	0.959596	0.959596	0.959596	0.959596	0.958153	0.958716	0.95671	0.959596	0.952381	0.966811	0.966811	0.978355	0.98557	0.978355	0.987013	0.98557	-
46	MG747540/Brazil/1971/Bradypus_tridactylus	0.95814	0.958333	0.959064	0.957746	0.957307	0.958549	0.956589	0.956589	0.956731	0.955095	0.957944	0.957944	0.955039	0.95873	0.958153	0.955267	0.959596	0.958153	0.959596	0.959596	0.959596	0.959596	0.959596	0.95671	0.959596	0.955247	0.958153	0.963925	0.963925	0.963925	0.963925	0.963925	0.962482	0.963303	0.961039	0.963925	0.95671	0.976912	0.976912	0.988456	0.995671	0.98557	0.979798	0.995671	0.987013	-
47	MG747543/Brazil/1971/Bradypus_tridactylus	0.95969	0.959936	0.961988	0.959311	0.958949	0.960276	0.95814	0.95814	0.958333	0.956822	0.959502	0.959502	0.956589	0.960317	0.961039	0.958153	0.962482	0.961039	0.962482	0.962482	0.962482	0.962482	0.962482	0.959596	0.962482	0.95679	0.961039	0.966811	0.966811	0.966811	0.966811	0.966811	0.965368	0.964832	0.963925	0.966811	0.959596	0.979798	0.979798	0.988456	0.998557	0.988456	0.982684	0.995671	0.984127	0.994228	-
48	MG747546/Brazil/1971/Bradypus_tridactylus	0.96124	0.961538	0.96345	0.960876	0.960591	0.962003	0.95969	0.95969	0.959936	0.958549	0.961059	0.961059	0.95814	0.961905	0.962482	0.959596	0.963925	0.962482	0.963925	0.963925	0.963925	0.963925	0.963925	0.961039	0.963925	0.958333	0.962482	0.968254	0.968254	0.968254	0.968254	0.968254	0.966811	0.966361	0.965368	0.968254	0.961039	0.981241	0.981241	0.989899	1	0.989899	0.984127	0.997114	0.98557	0.995671	0.998557	-
49	MG747549/Brazil/1978	0.95969	0.959936	0.961988	0.959311	0.958949	0.960276	0.95814	0.95814	0.958333	0.956822	0.959502	0.959502	0.956589	0.960317	0.961039	0.958153	0.962482	0.961039	0.962482	0.962482	0.962482	0.962482	0.962482	0.959596	0.962482	0.95679	0.961039	0.966811	0.966811	0.966811	0.966811	0.966811	0.965368	0.964832	0.963925	0.966811	0.959596	0.979798	0.979798	0.988456	0.998557	0.991342	0.982684	0.995671	0.987013	0.994228	0.997114	0.998557
50	MG747552/Brazil/1979/Culicoides_paraensis	0.956589	0.956731	0.957602	0.956182	0.955665	0.958549	0.955039	0.955039	0.955128	0.953368	0.956386	0.956386	0.953488	0.957143	0.95671	0.953824	0.958153	0.95671	0.958153	0.958153	0.958153	0.958153	0.958153	0.955267	0.958153	0.953704	0.95671	0.962482	0.962482	0.962482	0.962482	0.962482	0.961039	0.961774	0.959596	0.962482	0.955267	0.975469	0.975469	0.984127	0.994228	0.987013	0.984127	0.991342	0.988456	0.992785	0.992785	0.994228
51	MG747555/Brazil/1980	0.956589	0.956731	0.959064	0.956182	0.955665	0.956822	0.955039	0.955039	0.955128	0.953368	0.956386	0.956386	0.953488	0.957143	0.958153	0.955267	0.959596	0.958153	0.959596	0.959596	0.959596	0.959596	0.959596	0.95671	0.959596	0.953704	0.958153	0.963925	0.963925	0.963925	0.963925	0.963925	0.962482	0.961774	0.961039	0.963925	0.95671	0.978355	0.978355	0.98557	0.995671	0.988456	0.98557	0.992785	0.987013	0.991342	0.994228	0.995671
52	MG747507/Brazil/1980	0.96124	0.961538	0.96345	0.960876	0.960591	0.962003	0.95969	0.95969	0.959936	0.958549	0.961059	0.961059	0.95814	0.961905	0.962482	0.959596	0.963925	0.962482	0.963925	0.963925	0.963925	0.963925	0.963925	0.961039	0.963925	0.958333	0.962482	0.968254	0.968254	0.968254	0.968254	0.968254	0.966811	0.966361	0.965368	0.968254	0.961039	0.981241	0.981241	0.989899	0.994228	0.989899	0.984127	0.991342	0.982684	0.992785	0.992785	0.994228
53	MG747510/Brazil/1980	0.96124	0.961538	0.96345	0.960876	0.960591	0.962003	0.95969	0.95969	0.959936	0.958549	0.961059	0.961059	0.95814	0.961905	0.962482	0.959596	0.963925	0.962482	0.963925	0.963925	0.963925	0.963925	0.963925	0.961039	0.963925	0.958333	0.962482	0.968254	0.968254	0.968254	0.968254	0.968254	0.966811	0.966361	0.965368	0.968254	0.961039	0.981241	0.981241	0.989899	1	0.989899	0.984127	0.997114	0.98557	0.995671	0.998557	1
54	MG747513/Brazil/1988	0.956589	0.956731	0.959064	0.956182	0.955665	0.956822	0.955039	0.955039	0.955128	0.953368	0.956386	0.956386	0.953488	0.957143	0.958153	0.955267	0.959596	0.958153	0.959596	0.959596	0.959596	0.959596	0.959596	0.95671	0.959596	0.953704	0.958153	0.963925	0.963925	0.963925	0.963925	0.963925	0.962482	0.961774	0.961039	0.963925	0.95671	0.976912	0.976912	0.994228	0.989899	0.997114	0.979798	0.987013	0.981241	0.98557	0.988456	0.989899
55	MG747516/Brazil/1988	0.95969	0.959936	0.961988	0.959311	0.958949	0.960276	0.95814	0.95814	0.958333	0.956822	0.959502	0.959502	0.956589	0.960317	0.961039	0.958153	0.962482	0.961039	0.962482	0.962482	0.962482	0.962482	0.962482	0.959596	0.962482	0.95679	0.961039	0.966811	0.966811	0.966811	0.966811	0.966811	0.965368	0.964832	0.963925	0.966811	0.959596	0.979798	0.979798	0.988456	0.998557	0.988456	0.98557	0.995671	0.987013	0.994228	0.997114	0.998557
56	MG747603/Brazil/1990	0.962791	0.964744	0.964912	0.964006	0.963875	0.965458	0.96124	0.96124	0.961538	0.962003	0.964174	0.964174	0.95969	0.965079	0.963925	0.961039	0.965368	0.963925	0.965368	0.965368	0.965368	0.965368	0.965368	0.962482	0.965368	0.96142	0.963925	0.969697	0.969697	0.969697	0.969697	0.969697	0.968254	0.96789	0.966811	0.969697	0.962482	0.976912	0.976912	0.988456	0.989899	0.98557	0.994228	0.989899	0.987013	0.98557	0.988456	0.989899
57	MG747606/Brazil/1991	0.96124	0.961538	0.96345	0.960876	0.960591	0.962003	0.95969	0.95969	0.959936	0.958549	0.961059	0.961059	0.95814	0.961905	0.962482	0.959596	0.963925	0.962482	0.963925	0.963925	0.963925	0.963925	0.963925	0.961039	0.963925	0.958333	0.962482	0.968254	0.968254	0.968254	0.968254	0.968254	0.966811	0.966361	0.965368	0.968254	0.961039	0.975469	0.975469	0.989899	0.988456	0.984127	0.989899	0.991342	0.98557	0.987013	0.987013	0.988456
58	PP357049/Brazil/1991	0.862016	0.860577	0.866959	0.86072	0.863711	0.867012	0.862016	0.860465	0.860577	0.861831	0.861371	0.861371	0.862016	0.860317	0.87013	0.864358	0.868687	0.867244	0.868687	0.868687	0.868687	0.868687	0.868687	0.868687	0.868687	0.861111	0.87013	0.87013	0.87013	0.87013	0.87013	0.87013	0.871573	0.865443	0.867244	0.87013	0.867244	0.867244	0.867244	0.862915	0.862915	0.860029	0.861472	0.860029	0.857143	0.858586	0.861472	0.862915
59	MG747519/Brazil/1993	0.962791	0.964744	0.964912	0.964006	0.963875	0.965458	0.96124	0.96124	0.961538	0.962003	0.964174	0.964174	0.95969	0.965079	0.963925	0.961039	0.965368	0.963925	0.965368	0.965368	0.965368	0.965368	0.965368	0.962482	0.965368	0.96142	0.963925	0.969697	0.969697	0.969697	0.969697	0.969697	0.968254	0.96789	0.966811	0.969697	0.962482	0.982684	0.982684	0.991342	0.995671	0.991342	0.988456	0.992785	0.981241	0.991342	0.994228	0.995671
60	MG747558/Brazil/1994	0.95969	0.959936	0.961988	0.959311	0.958949	0.960276	0.95814	0.95814	0.958333	0.956822	0.959502	0.959502	0.956589	0.960317	0.961039	0.958153	0.962482	0.961039	0.962482	0.962482	0.962482	0.962482	0.962482	0.959596	0.962482	0.95679	0.961039	0.966811	0.966811	0.966811	0.966811	0.966811	0.965368	0.964832	0.963925	0.966811	0.959596	0.979798	0.979798	0.988456	0.998557	0.988456	0.98557	0.995671	0.987013	0.994228	0.997114	0.998557
61	MG747561/Brazil/1994	0.950388	0.951923	0.951754	0.951487	0.950739	0.953368	0.948837	0.948837	0.948718	0.948187	0.951713	0.951713	0.947287	0.952381	0.950938	0.948052	0.952381	0.950938	0.952381	0.952381	0.952381	0.952381	0.952381	0.949495	0.952381	0.949074	0.950938	0.95671	0.95671	0.95671	0.95671	0.95671	0.955267	0.955657	0.953824	0.95671	0.949495	0.969697	0.969697	0.981241	0.982684	0.981241	0.987013	0.98557	0.98557	0.984127	0.981241	0.982684
62	MG747564/Brazil/1994	0.956589	0.956731	0.959064	0.956182	0.955665	0.956822	0.955039	0.955039	0.955128	0.953368	0.956386	0.956386	0.953488	0.957143	0.958153	0.955267	0.959596	0.958153	0.959596	0.959596	0.959596	0.959596	0.959596	0.95671	0.959596	0.953704	0.958153	0.963925	0.963925	0.963925	0.963925	0.963925	0.962482	0.961774	0.961039	0.963925	0.95671	0.978355	0.978355	0.988456	0.995671	0.988456	0.982684	0.995671	0.981241	0.994228	0.994228	0.995671
63	MG747567/Brazil/1994	0.955039	0.956731	0.957602	0.956182	0.955665	0.956822	0.953488	0.953488	0.953526	0.953368	0.956386	0.956386	0.951938	0.957143	0.95671	0.953824	0.958153	0.95671	0.958153	0.958153	0.958153	0.958153	0.958153	0.955267	0.958153	0.953704	0.95671	0.962482	0.962482	0.962482	0.962482	0.962482	0.961039	0.960245	0.959596	0.962482	0.955267	0.975469	0.975469	0.987013	0.994228	0.987013	0.984127	0.994228	0.98557	0.992785	0.992785	0.994228
64	MG747570/Brazil/1994	0.95814	0.958333	0.960526	0.957746	0.957307	0.958549	0.956589	0.956589	0.956731	0.955095	0.957944	0.957944	0.955039	0.95873	0.959596	0.95671	0.961039	0.959596	0.961039	0.961039	0.961039	0.961039	0.961039	0.958153	0.961039	0.955247	0.959596	0.965368	0.965368	0.965368	0.965368	0.965368	0.963925	0.963303	0.962482	0.965368	0.958153	0.978355	0.978355	0.987013	0.997114	0.989899	0.981241	0.994228	0.988456	0.995671	0.995671	0.997114
65	MG747573/Brazil/1996	0.96124	0.961538	0.96345	0.960876	0.960591	0.962003	0.95969	0.95969	0.959936	0.958549	0.961059	0.961059	0.95814	0.961905	0.962482	0.959596	0.963925	0.962482	0.963925	0.963925	0.963925	0.963925	0.963925	0.961039	0.963925	0.958333	0.962482	0.968254	0.968254	0.968254	0.968254	0.968254	0.966811	0.966361	0.965368	0.968254	0.961039	0.981241	0.981241	0.989899	1	0.989899	0.984127	0.997114	0.98557	0.995671	0.998557	1
66	MG747576/Brazil/1996	0.962791	0.963141	0.96345	0.962441	0.962233	0.963731	0.96124	0.96124	0.961538	0.960276	0.962617	0.962617	0.95969	0.963492	0.962482	0.959596	0.963925	0.962482	0.963925	0.963925	0.963925	0.963925	0.963925	0.961039	0.963925	0.959877	0.962482	0.968254	0.968254	0.968254	0.968254	0.968254	0.966811	0.96789	0.965368	0.968254	0.961039	0.981241	0.981241	0.989899	0.994228	0.989899	0.987013	0.994228	0.98557	0.992785	0.992785	0.994228
67	MG747579/Brazil/1996	0.95814	0.958333	0.960526	0.957746	0.957307	0.958549	0.956589	0.956589	0.956731	0.955095	0.957944	0.957944	0.955039	0.95873	0.959596	0.95671	0.961039	0.959596	0.961039	0.961039	0.961039	0.961039	0.961039	0.958153	0.961039	0.955247	0.959596	0.965368	0.965368	0.965368	0.965368	0.965368	0.963925	0.963303	0.962482	0.965368	0.958153	0.979798	0.979798	0.987013	0.997114	0.989899	0.987013	0.994228	0.98557	0.992785	0.995671	0.997114
68	MG747504/Brazil/1996	0.962791	0.964744	0.964912	0.964006	0.963875	0.965458	0.96124	0.96124	0.961538	0.962003	0.964174	0.964174	0.95969	0.965079	0.963925	0.961039	0.965368	0.963925	0.965368	0.965368	0.965368	0.965368	0.965368	0.962482	0.965368	0.96142	0.963925	0.969697	0.969697	0.969697	0.969697	0.969697	0.968254	0.96789	0.966811	0.969697	0.962482	0.982684	0.982684	0.991342	0.995671	0.991342	0.988456	0.992785	0.981241	0.991342	0.994228	0.995671
69	MG747522/Brazil/2000/Callitrix	0.956589	0.956731	0.959064	0.956182	0.955665	0.958549	0.955039	0.955039	0.955128	0.953368	0.956386	0.956386	0.953488	0.957143	0.958153	0.955267	0.959596	0.958153	0.959596	0.959596	0.959596	0.959596	0.959596	0.95671	0.959596	0.953704	0.958153	0.963925	0.963925	0.963925	0.963925	0.963925	0.962482	0.961774	0.961039	0.963925	0.95671	0.976912	0.976912	0.994228	0.989899	0.994228	0.98557	0.987013	0.978355	0.98557	0.988456	0.989899
70	MG747582/Brazil/2003	0.95814	0.959936	0.959064	0.959311	0.958949	0.960276	0.956589	0.956589	0.956731	0.956822	0.959502	0.959502	0.955039	0.960317	0.958153	0.955267	0.959596	0.958153	0.959596	0.959596	0.959596	0.959596	0.959596	0.95671	0.959596	0.95679	0.958153	0.963925	0.963925	0.963925	0.963925	0.963925	0.962482	0.963303	0.961039	0.963925	0.95671	0.978355	0.978355	0.98557	0.995671	0.988456	0.98557	0.992785	0.984127	0.994228	0.994228	0.995671
71	MG747585/Brazil/2003	0.95814	0.958333	0.960526	0.957746	0.957307	0.958549	0.956589	0.956589	0.956731	0.955095	0.957944	0.957944	0.955039	0.95873	0.959596	0.95671	0.961039	0.959596	0.961039	0.961039	0.961039	0.961039	0.961039	0.958153	0.961039	0.955247	0.959596	0.965368	0.965368	0.965368	0.965368	0.965368	0.963925	0.963303	0.962482	0.965368	0.958153	0.979798	0.979798	0.987013	0.997114	0.989899	0.987013	0.994228	0.98557	0.992785	0.995671	0.997114
72	MG747588/Brazil/2004	0.95969	0.959936	0.961988	0.959311	0.958949	0.960276	0.95814	0.95814	0.958333	0.956822	0.959502	0.959502	0.956589	0.960317	0.961039	0.958153	0.962482	0.961039	0.962482	0.962482	0.962482	0.962482	0.962482	0.959596	0.962482	0.95679	0.961039	0.966811	0.966811	0.966811	0.966811	0.966811	0.965368	0.964832	0.963925	0.966811	0.959596	0.979798	0.979798	0.991342	0.998557	0.988456	0.982684	0.998557	0.984127	0.997114	0.997114	0.998557
73	MG747591/Brazil/2004	0.96124	0.961538	0.96345	0.960876	0.960591	0.962003	0.95969	0.95969	0.959936	0.958549	0.961059	0.961059	0.95814	0.961905	0.962482	0.959596	0.963925	0.962482	0.963925	0.963925	0.963925	0.963925	0.963925	0.961039	0.963925	0.958333	0.962482	0.968254	0.968254	0.968254	0.968254	0.968254	0.966811	0.966361	0.965368	0.968254	0.961039	0.981241	0.981241	0.989899	1	0.989899	0.984127	0.997114	0.98557	0.995671	0.998557	1
74	MG747594/Brazil/2006	0.96124	0.961538	0.96345	0.960876	0.960591	0.962003	0.95969	0.95969	0.959936	0.958549	0.961059	0.961059	0.95814	0.961905	0.962482	0.959596	0.963925	0.962482	0.963925	0.963925	0.963925	0.963925	0.963925	0.961039	0.963925	0.958333	0.962482	0.968254	0.968254	0.968254	0.968254	0.968254	0.966811	0.966361	0.965368	0.968254	0.961039	0.981241	0.981241	0.989899	1	0.989899	0.984127	0.997114	0.98557	0.995671	0.998557	1
75	MG747597/Brazil/2006	0.96124	0.961538	0.96345	0.960876	0.960591	0.963731	0.95969	0.95969	0.959936	0.958549	0.961059	0.961059	0.95814	0.961905	0.962482	0.959596	0.963925	0.962482	0.963925	0.963925	0.963925	0.963925	0.963925	0.961039	0.963925	0.958333	0.962482	0.968254	0.968254	0.968254	0.968254	0.968254	0.966811	0.966361	0.965368	0.968254	0.961039	0.982684	0.982684	0.989899	0.994228	0.992785	0.989899	0.991342	0.979798	0.989899	0.992785	0.994228
76	MG747600/Brazil/2006	0.955039	0.955128	0.957602	0.954617	0.954023	0.955095	0.953488	0.953488	0.953526	0.951641	0.954829	0.954829	0.951938	0.955556	0.95671	0.953824	0.958153	0.95671	0.958153	0.958153	0.958153	0.958153	0.958153	0.955267	0.958153	0.95216	0.95671	0.962482	0.962482	0.962482	0.962482	0.962482	0.961039	0.960245	0.959596	0.962482	0.955267	0.976912	0.976912	0.987013	0.994228	0.987013	0.981241	0.994228	0.979798	0.992785	0.992785	0.994228
77	MK643116/Colombia/2017	0.829457	0.828526	0.836257	0.827856	0.832512	0.83247	0.829457	0.827907	0.828526	0.829016	0.82866	0.82866	0.829457	0.828571	0.839827	0.836941	0.838384	0.836941	0.838384	0.838384	0.838384	0.838384	0.838384	0.838384	0.838384	0.828704	0.839827	0.839827	0.839827	0.839827	0.839827	0.839827	0.84127	0.833333	0.836941	0.839827	0.839827	0.844156	0.844156	0.834055	0.836941	0.831169	0.832612	0.834055	0.832612	0.834055	0.835498	0.836941
78	KP795085/L2/Peru/2008	0.837209	0.834936	0.837209	0.835681	0.835796	0.841105	0.837209	0.835659	0.834936	0.835924	0.836449	0.836449	0.837209	0.834921	0.840979	0.83792	0.83945	0.83945	0.83945	0.83945	0.83945	0.83945	0.83945	0.83945	0.83945	0.835681	0.840979	0.840979	0.840979	0.840979	0.840979	0.840979	0.842508	0.840979	0.83792	0.840979	0.840979	0.845566	0.845566	0.834862	0.83792	0.831804	0.833333	0.834862	0.834862	0.836391	0.836391	0.83792
79	MK506823/Ecuador/2016	0.832558	0.830128	0.839181	0.830986	0.834154	0.834197	0.832558	0.831008	0.831731	0.830743	0.831776	0.831776	0.832558	0.830159	0.842713	0.839827	0.84127	0.839827	0.84127	0.84127	0.84127	0.84127	0.84127	0.84127	0.84127	0.83179	0.842713	0.842713	0.842713	0.842713	0.842713	0.842713	0.844156	0.836391	0.839827	0.842713	0.842713	0.844156	0.844156	0.834055	0.836941	0.831169	0.832612	0.834055	0.832612	0.834055	0.835498	0.836941
80	MF926353/EC/Esmeraldas/087/2016	0.829457	0.828526	0.836257	0.827856	0.832512	0.83247	0.829457	0.827907	0.828526	0.829016	0.82866	0.82866	0.829457	0.828571	0.839827	0.836941	0.838384	0.836941	0.838384	0.838384	0.838384	0.838384	0.838384	0.838384	0.838384	0.828704	0.839827	0.839827	0.839827	0.839827	0.839827	0.839827	0.84127	0.833333	0.836941	0.839827	0.839827	0.844156	0.844156	0.834055	0.836941	0.831169	0.832612	0.834055	0.832612	0.834055	0.835498	0.836941
81	OP244878/Colombia/2020	0.829457	0.828526	0.834795	0.827856	0.832512	0.83247	0.829457	0.827907	0.828526	0.829016	0.82866	0.82866	0.829457	0.828571	0.838384	0.835498	0.836941	0.835498	0.836941	0.836941	0.836941	0.836941	0.836941	0.836941	0.836941	0.828704	0.838384	0.838384	0.838384	0.838384	0.838384	0.838384	0.839827	0.833333	0.835498	0.838384	0.838384	0.842713	0.842713	0.832612	0.835498	0.829726	0.831169	0.832612	0.831169	0.832612	0.834055	0.835498
82	OP244881/Colombia/2021	0.83876	0.836538	0.845029	0.837246	0.840722	0.841105	0.83876	0.837209	0.838141	0.837651	0.838006	0.838006	0.83876	0.836508	0.848485	0.845599	0.847042	0.845599	0.847042	0.847042	0.847042	0.847042	0.847042	0.847042	0.847042	0.837963	0.848485	0.848485	0.848485	0.848485	0.848485	0.848485	0.849928	0.842508	0.845599	0.848485	0.848485	0.854257	0.854257	0.844156	0.847042	0.84127	0.842713	0.844156	0.842713	0.844156	0.845599	0.847042
83	OP244884/Colombia/2021	0.834109	0.831731	0.840643	0.832551	0.835796	0.835924	0.834109	0.832558	0.833333	0.83247	0.833333	0.833333	0.834109	0.831746	0.844156	0.84127	0.842713	0.84127	0.842713	0.842713	0.842713	0.842713	0.842713	0.842713	0.842713	0.833333	0.844156	0.844156	0.844156	0.844156	0.844156	0.844156	0.845599	0.83792	0.84127	0.844156	0.844156	0.847042	0.847042	0.839827	0.842713	0.836941	0.838384	0.839827	0.838384	0.839827	0.84127	0.842713
84	PP966973/Maynas/Peru/2024	0.831008	0.828526	0.837719	0.829421	0.832512	0.83247	0.831008	0.829457	0.830128	0.829016	0.830218	0.830218	0.831008	0.828571	0.84127	0.838384	0.839827	0.838384	0.839827	0.839827	0.839827	0.839827	0.839827	0.839827	0.839827	0.830247	0.84127	0.84127	0.84127	0.84127	0.84127	0.84127	0.842713	0.834862	0.838384	0.84127	0.84127	0.847042	0.847042	0.836941	0.839827	0.834055	0.835498	0.836941	0.835498	0.836941	0.838384	0.839827
85	PP966974/Maynas/Peru/2024	0.831008	0.828526	0.837719	0.829421	0.832512	0.83247	0.831008	0.829457	0.830128	0.829016	0.830218	0.830218	0.831008	0.828571	0.84127	0.838384	0.839827	0.838384	0.839827	0.839827	0.839827	0.839827	0.839827	0.839827	0.839827	0.830247	0.84127	0.84127	0.84127	0.84127	0.84127	0.84127	0.842713	0.834862	0.838384	0.84127	0.84127	0.847042	0.847042	0.836941	0.839827	0.834055	0.835498	0.836941	0.835498	0.836941	0.838384	0.839827
86	PP966975/Maynas/Peru/2024	0.831008	0.828526	0.837719	0.829421	0.832512	0.83247	0.831008	0.829457	0.830128	0.829016	0.830218	0.830218	0.831008	0.828571	0.84127	0.838384	0.839827	0.838384	0.839827	0.839827	0.839827	0.839827	0.839827	0.839827	0.839827	0.830247	0.84127	0.84127	0.84127	0.84127	0.84127	0.84127	0.842713	0.834862	0.838384	0.84127	0.84127	0.847042	0.847042	0.834055	0.836941	0.832612	0.834055	0.834055	0.832612	0.834055	0.835498	0.836941
87	PP966979/Alto_Amazonas/Peru/2022	0.834109	0.831731	0.840643	0.832551	0.835796	0.835924	0.834109	0.832558	0.833333	0.83247	0.833333	0.833333	0.834109	0.831746	0.844156	0.84127	0.842713	0.84127	0.842713	0.842713	0.842713	0.842713	0.842713	0.842713	0.842713	0.833333	0.844156	0.844156	0.844156	0.844156	0.844156	0.844156	0.845599	0.83792	0.84127	0.844156	0.844156	0.849928	0.849928	0.839827	0.842713	0.836941	0.838384	0.839827	0.838384	0.839827	0.84127	0.842713
88	KP691625/Perdoes_virus/Brazil/2012	0.662016	0.657051	0.663743	0.661972	0.660099	0.66494	0.662016	0.660465	0.665064	0.66494	0.661994	0.661994	0.658915	0.65873	0.663781	0.662338	0.662338	0.660895	0.662338	0.662338	0.662338	0.662338	0.662338	0.660895	0.662338	0.66358	0.662338	0.658009	0.658009	0.658009	0.658009	0.658009	0.659452	0.655963	0.656566	0.658009	0.656566	0.658009	0.658009	0.655123	0.658009	0.652237	0.656566	0.656566	0.655123	0.655123	0.659452	0.658009
89	KP691628/Perdoes_virus/Brazil/2012	0.662016	0.657051	0.662016	0.661972	0.660099	0.66494	0.662016	0.660465	0.665064	0.66494	0.661994	0.661994	0.658915	0.65873	0.66208	0.66055	0.66055	0.66055	0.66055	0.66055	0.66055	0.66055	0.66055	0.659021	0.66055	0.661972	0.66055	0.655963	0.655963	0.655963	0.655963	0.655963	0.657492	0.655963	0.654434	0.655963	0.654434	0.655963	0.655963	0.652905	0.655963	0.649847	0.654434	0.654434	0.654434	0.654434	0.657492	0.655963
90	KJ866387/Iquitos/MIS-0397/Peru/2009	0.691473	0.6875	0.679825	0.688576	0.692939	0.702936	0.693023	0.693023	0.698718	0.711572	0.690031	0.690031	0.693023	0.687302	0.68254	0.685426	0.683983	0.683983	0.683983	0.683983	0.683983	0.683983	0.683983	0.683983	0.68254	0.685185	0.683983	0.683983	0.683983	0.683983	0.683983	0.683983	0.685426	0.695719	0.681097	0.683983	0.68254	0.685426	0.685426	0.676768	0.68254	0.678211	0.675325	0.681097	0.681097	0.679654	0.683983	0.68254
91	KF697145/Madre_de_Dios_virus/Peru/2007	0.677519	0.674679	0.669591	0.674491	0.681445	0.683938	0.67907	0.67907	0.685897	0.699482	0.676012	0.676012	0.674419	0.671429	0.673882	0.675325	0.673882	0.673882	0.673882	0.673882	0.673882	0.673882	0.673882	0.670996	0.676768	0.677469	0.678211	0.673882	0.673882	0.673882	0.673882	0.673882	0.672439	0.681957	0.670996	0.673882	0.673882	0.685426	0.685426	0.675325	0.678211	0.678211	0.675325	0.676768	0.679654	0.676768	0.678211	0.678211
92	KJ866390/Madre_de_Dios_virus/Venezuela/2010	0.682171	0.679487	0.675439	0.679186	0.686371	0.689119	0.683721	0.683721	0.690705	0.704663	0.680685	0.680685	0.67907	0.67619	0.679654	0.679654	0.679654	0.679654	0.679654	0.679654	0.679654	0.679654	0.679654	0.676768	0.68254	0.682099	0.683983	0.679654	0.679654	0.679654	0.679654	0.679654	0.678211	0.686544	0.676768	0.679654	0.678211	0.686869	0.686869	0.678211	0.681097	0.681097	0.678211	0.679654	0.681097	0.678211	0.681097	0.681097
	The percentage of sequence identity in the M fragment nucleotides analyzed between isolates is shown. The rate variation among sites was modeled with a gamma distribution (shape parameter = 0.5). This analysis involved 94 nucleotide sequences. Codon positions included were 1st+2nd+3rd+Noncoding. All ambiguous positions were removed for each sequence pair (pairwise deletion option). There were a t…
	Light green: Percentage identity over 95%
	Light red: Percentage identity under 80%
	1. Tamura K., Stecher G., and Kumar S. (2021). MEGA 11: Molecular Evolutionary Genetics Analysis Version 11. Molecular Biology and Evolution https://doi.org/10.1093/molbev/msab120.
[truncated: 46 more columns]

## Sheet: Identity matrix-L
Sequence number		1	2	3	4	5	6	7	8	9	10	11	12	13	14	15	16	17	18	19	20	21	22	23	24	25	26	27	28	29	30	31	32	33	34	35	36	37	38	39	40	41	42	43	44	45	46	47	48
1	PQ349298/890/Pirai/RJ/BRA/2024	-
2	PQ349297/911/Pirai/RJ/BRA/2024	0.997024	-
3	PQ349296/722/Bom Jesus de Itabapoana/RJ/BRA/2024	0.99697	1
4	PQ349295/883/Pirai/RJ/BRA/2024	0.997024	1	1
5	PQ349294/238/Angra dos Reis/RJ/BRA/2024	0.993769	0.996885	0.996885	0.996885	-
6	PQ349293/720/Valenca/RJ/BRA/2024	0.997024	1	1	1	0.996885	-
7	PQ349292/986/Barra Mansa/RJ/BRA/2024	0.996795	1	1	1	0.996795	1	-
8	PQ349291/805/Saquarema/RJ/BRA/2024	0.997685	1	1	1	0.996885	1	1	-
9	PQ349290/913/Pirai/RJ/BRA/2024	0.997778	1	1	1	0.996885	1	1	1	-
10	PQ349289/889/Pirai/RJ/BRA/2024	0.997748	1	1	1	0.996885	1	1	1	1	-
11	PQ349288/845/Japeri/2024	0.997748	1	1	1	0.996885	1	1	1	1	1	-
12	PQ349287/920/Guapimirim/RJ/BRA/2024	0.997685	1	1	1	0.996885	1	1	1	1	1	1	-
13	PQ349286/401/Nova Friburgo/RJ/BRA/2024	0.997685	1	1	1	0.996885	1	1	1	1	1	1	1	-
14	PQ349285/989/Guapimirim/RJ/BRA/2024	0.996795	1	1	1	0.996795	1	1	1	1	1	1	1	1	-
15	PQ349284/626/Guapimirim/RJ/BRA/2024	0.996795	1	1	1	0.996795	1	1	1	1	1	1	1	1	1	-
16	PQ349283/817/Bom Jesus de Itabapoana/RJ/BRA/2024	0.997669	1	1	1	0.996885	1	1	1	1	1	1	1	1	1	1	-
17	PQ349282/868/Mesquita/RJ/BRA/2024	0.997669	1	1	1	0.996855	1	1	1	1	1	1	1	1	1	1	1	-
18	PQ349281/854/Guaratiba/RJ/BRA/2024	0.996855	1	1	1	0.996855	1	1	1	1	1	1	1	1	1	1	1	1	-
19	PQ349280/900/Volta_Redonda/RJ/BRA/2024	0.997685	1	1	1	0.996885	1	1	1	1	1	1	1	1	1	1	1	1	1	-
20	PQ349279/293/Paracambi/RJ/BRA/2024	0.997312	1	1	1	0.996885	1	1	1	1	1	1	1	1	1	1	1	1	1	1	-
21	PQ349278/087/Angra dos Reis/RJ/BRA/2024	0.997669	1	1	1	0.996885	1	1	1	1	1	1	1	1	1	1	1	1	1	1	1	-
22	PP153947/Rondonia/Brazil/2023	0.997778	1	1	1	0.996885	1	1	1	1	1	1	1	1	1	1	1	1	1	1	1	1	-
23	PP153983/Roraima/Brazil/2023	0.988889	0.991071	0.990909	0.991071	0.987539	0.991071	0.990385	0.993056	0.991285	0.993243	0.993243	0.993056	0.993056	0.990385	0.990385	0.993007	0.993007	0.990566	0.993056	0.991935	0.993007	0.989648	-
24	PP154019/Rondonia/Brazil/2023	0.997778	1	1	1	0.996885	1	1	1	1	1	1	1	1	1	1	1	1	1	1	1	1	0.99793	0.991718	-
25	PP154046/Amazonas/Brazil/2023	0.997778	1	1	1	0.996885	1	1	1	1	1	1	1	1	1	1	1	1	1	1	1	1	0.99793	0.991718	1	-
26	PP154094/Amazonas/Brazil/2023	0.991111	0.991071	0.990909	0.991071	0.987539	0.991071	0.990385	0.993056	0.993464	0.993243	0.993243	0.993056	0.993056	0.990385	0.990385	0.993007	0.993007	0.990566	0.993056	0.991935	0.993007	0.991718	0.985507	0.993789	0.993789	-
27	PP154154/Acre/Brazil/2023	0.997778	1	1	1	0.996885	1	1	1	1	1	1	1	1	1	1	1	1	1	1	1	1	0.99793	0.991718	1	1	0.993789	-
28	PP966984/Puerto_Maldonado/Peru/2023	0.997778	1	1	1	0.996885	1	1	1	1	1	1	1	1	1	1	1	1	1	1	1	1	0.99793	0.991718	1	1	0.993789	1	-
29	PP966985/Puerto_Maldonado/Peru/2024	0.997778	1	1	1	0.996885	1	1	1	1	1	1	1	1	1	1	1	1	1	1	1	1	0.99793	0.991718	1	1	0.993789	1	1	-
30	PP966986/Puerto_Maldonado/Peru/2024	0.997778	1	1	1	0.996885	1	1	1	1	1	1	1	1	1	1	1	1	1	1	1	1	0.99793	0.991718	1	1	0.993789	1	1	1	-
31	OP244877/Colombia/2020	0.984444	0.985119	0.984848	0.985119	0.984424	0.985119	0.987179	0.988426	0.986928	0.988739	0.988739	0.988426	0.988426	0.987179	0.987179	0.988345	0.988345	0.987421	0.988426	0.986559	0.988345	0.985507	0.983437	0.987578	0.987578	0.981366	0.987578	0.987578	0.987578	0.987578	-
32	OP244880/Colombia/2021	0.984444	0.985119	0.984848	0.985119	0.984424	0.985119	0.987179	0.988426	0.986928	0.988739	0.988739	0.988426	0.988426	0.987179	0.987179	0.988345	0.988345	0.987421	0.988426	0.986559	0.988345	0.985507	0.987578	0.987578	0.987578	0.981366	0.987578	0.987578	0.987578	0.987578	0.991718	-
33	OP244883/Colombia/2021	0.984444	0.985119	0.984848	0.985119	0.984424	0.985119	0.987179	0.988426	0.986928	0.988739	0.988739	0.988426	0.988426	0.987179	0.987179	0.988345	0.988345	0.987421	0.988426	0.986559	0.988345	0.985507	0.987578	0.987578	0.987578	0.981366	0.987578	0.987578	0.987578	0.987578	0.989648	0.993789	-
34	MF926354/EC/Esmeraldas/087/2016	0.986667	0.988095	0.987879	0.988095	0.987539	0.988095	0.990385	0.990741	0.989107	0.990991	0.990991	0.990741	0.990741	0.990385	0.990385	0.990676	0.990676	0.990566	0.990741	0.989247	0.990676	0.987578	0.985507	0.989648	0.989648	0.983437	0.989648	0.989648	0.989648	0.989648	0.99793	0.993789	0.991718	-
35	PP966980/Maynas/Peru/2022	0.982222	0.97619	0.975758	0.97619	0.975078	0.97619	0.977564	0.981481	0.980392	0.981982	0.981982	0.981481	0.981481	0.977564	0.977564	0.981352	0.981352	0.977987	0.981481	0.978495	0.981352	0.979296	0.981366	0.981366	0.981366	0.975155	0.981366	0.981366	0.981366	0.981366	0.985507	0.989648	0.987578	0.987578	-
36	PP966981/Maynas/Peru/2024	0.982222	0.97619	0.975758	0.97619	0.975078	0.97619	0.977564	0.981481	0.980392	0.981982	0.981982	0.981481	0.981481	0.977564	0.977564	0.981352	0.981352	0.977987	0.981481	0.978495	0.981352	0.979296	0.981366	0.981366	0.981366	0.975155	0.981366	0.981366	0.981366	0.981366	0.985507	0.989648	0.987578	0.987578	1	-
37	PP966982/Maynas/Peru/2024	0.982222	0.97619	0.975758	0.97619	0.975078	0.97619	0.977564	0.981481	0.980392	0.981982	0.981982	0.981481	0.981481	0.977564	0.977564	0.981352	0.981352	0.977987	0.981481	0.978495	0.981352	0.979296	0.981366	0.981366	0.981366	0.975155	0.981366	0.981366	0.981366	0.981366	0.985507	0.989648	0.987578	0.987578	1	1	-
38	PP966987/Alto_Amazonas/Peru/2022	0.986667	0.988095	0.987879	0.988095	0.987539	0.988095	0.990385	0.990741	0.989107	0.990991	0.990991	0.990741	0.990741	0.990385	0.990385	0.990676	0.990676	0.990566	0.990741	0.989247	0.990676	0.987578	0.989648	0.989648	0.989648	0.983437	0.989648	0.989648	0.989648	0.989648	0.993789	0.99793	0.995859	0.995859	0.991718	0.991718	0.991718	-
39	OL689334/French_Guiana/2020	0.997778	1	1	1	0.996885	1	1	1	1	1	1	1	1	1	1	1	1	1	1	1	1	0.99793	0.991718	1	1	0.993789	1	1	1	1	0.987578	0.987578	0.987578	0.989648	0.981366	0.981366	0.981366	0.989648	-
40	PP952119/Italy/2024	0.997778	1	1	1	0.996885	1	1	1	1	1	1	1	1	1	1	1	1	1	1	1	1	0.99793	0.991718	1	1	0.993789	1	1	1	1	0.987578	0.987578	0.987578	0.989648	0.981366	0.981366	0.981366	0.989648	1	-
41	MN419356/Manaus/BR/2016	0.988701	0.991071	0.990909	0.991071	0.990654	0.991071	0.99359	0.991525	0.991525	0.991525	0.991525	0.991525	0.991525	0.99359	0.99359	0.991525	0.991453	0.993711	0.991525	0.991525	0.991525	0.989418	0.989418	0.992063	0.992063	0.984127	0.992063	0.992063	0.992063	0.992063	0.984127	0.989418	0.986772	0.986772	0.981481	0.981481	0.981481	0.992063	0.992063	0.992063	-
42	PP357048/Brazil/1991	0.957778	0.949405	0.948485	0.949405	0.94704	0.949405	0.948718	0.960648	0.960784	0.961712	0.961712	0.960648	0.960648	0.948718	0.948718	0.960373	0.960373	0.949686	0.960648	0.954301	0.960373	0.962733	0.960663	0.960663	0.960663	0.954451	0.960663	0.960663	0.960663	0.960663	0.964803	0.968944	0.966874	0.966874	0.962733	0.962733	0.962733	0.971014	0.960663	0.960663	0.955026	-
43	PP154172/Amazonas/Tefe/Brazil/2015	0.991111	0.994048	0.993939	0.994048	0.993769	0.994048	0.996795	0.99537	0.993464	0.995495	0.995495	0.99537	0.99537	0.996795	0.996795	0.995338	0.995338	0.996855	0.99537	0.994624	0.995338	0.991718	0.993789	0.993789	0.993789	0.987578	0.993789	0.993789	0.993789	0.993789	0.989648	0.993789	0.991718	0.991718	0.987578	0.987578	0.987578	0.995859	0.993789	0.993789	0.997354	0.966874	-
44	KC759125/Iquitos_virus-Strain_1690	0.951111	0.940476	0.939394	0.940476	0.943925	0.940476	0.939103	0.953704	0.954248	0.954955	0.954955	0.953704	0.953704	0.939103	0.939103	0.95338	0.95338	0.940252	0.953704	0.946237	0.95338	0.956522	0.954451	0.954451	0.954451	0.94824	0.954451	0.954451	0.954451	0.954451	0.958592	0.958592	0.956522	0.960663	0.952381	0.952381	0.952381	0.960663	0.954451	0.954451	0.94709	0.971014	0.956522	-
45	MT879228/Brazil/2018	0.928889	0.919643	0.918182	0.919643	0.919003	0.919643	0.913462	0.93287	0.932462	0.934685	0.934685	0.93287	0.93287	0.916667	0.916667	0.932401	0.934732	0.918239	0.93287	0.922043	0.932401	0.931677	0.929607	0.933747	0.933747	0.927536	0.933747	0.933747	0.933747	0.933747	0.929607	0.929607	0.929607	0.931677	0.923395	0.923395	0.923395	0.931677	0.933747	0.933747	0.920635	0.952381	0.931677	0.944099	-
46	KP691618/Brazil/2009	0.935556	0.928571	0.927273	0.928571	0.928349	0.928571	0.923077	0.939815	0.938998	0.941441	0.941441	0.939815	0.939815	0.926282	0.926282	0.939394	0.941725	0.927673	0.939815	0.930108	0.939394	0.937888	0.935818	0.939959	0.939959	0.933747	0.939959	0.939959	0.939959	0.939959	0.935818	0.935818	0.935818	0.937888	0.929607	0.929607	0.929607	0.937888	0.939959	0.939959	0.928571	0.954451	0.937888	0.950311	0.989648	-
47	KP691630/Brazil/2009	0.935556	0.928571	0.927273	0.928571	0.928349	0.928571	0.923077	0.939815	0.938998	0.941441	0.941441	0.939815	0.939815	0.926282	0.926282	0.939394	0.941725	0.927673	0.939815	0.930108	0.939394	0.937888	0.935818	0.939959	0.939959	0.933747	0.939959	0.939959	0.939959	0.939959	0.935818	0.935818	0.935818	0.937888	0.929607	0.929607	0.929607	0.937888	0.939959	0.939959	0.928571	0.954451	0.937888	0.950311	0.989648	1	-
48	KP691624/Perdoes_virus/Brazil/2012(isolate_BeAn789726)	0.935556	0.928571	0.927273	0.928571	0.928349	0.928571	0.923077	0.939815	0.938998	0.941441	0.941441	0.939815	0.939815	0.926282	0.926282	0.939394	0.941725	0.927673	0.939815	0.930108	0.939394	0.937888	0.935818	0.939959	0.939959	0.933747	0.939959	0.939959	0.939959	0.939959	0.935818	0.935818	0.935818	0.937888	0.929607	0.929607	0.929607	0.937888	0.939959	0.939959	0.928571	0.950311	0.937888	0.94617	0.985507	0.995859	0.995859	-
49	KF697142/Iquitos_virus_isolate_IQT9924/Peru/1999	0.935556	0.925595	0.924242	0.925595	0.925234	0.925595	0.919872	0.9375	0.938998	0.939189	0.939189	0.9375	0.9375	0.923077	0.923077	0.937063	0.939394	0.924528	0.9375	0.932796	0.937063	0.939959	0.942029	0.942029	0.942029	0.935818	0.942029	0.942029	0.942029	0.942029	0.942029	0.94617	0.94617	0.944099	0.939959	0.939959	0.939959	0.94824	0.942029	0.942029	0.936508	0.950311	0.944099	0.954451	0.944099	0.950311	0.950311	0.94617
50	KJ866388/Iquitos_MIS-0397/Peru/2009	0.935556	0.922619	0.921212	0.922619	0.922118	0.922619	0.916667	0.935185	0.938998	0.936937	0.936937	0.935185	0.935185	0.919872	0.919872	0.934732	0.937063	0.921384	0.935185	0.930108	0.934732	0.939959	0.933747	0.942029	0.942029	0.935818	0.942029	0.942029	0.942029	0.942029	0.937888	0.937888	0.937888	0.939959	0.933747	0.933747	0.933747	0.939959	0.942029	0.942029	0.928571	0.952381	0.935818	0.950311	0.950311	0.952381	0.952381	0.94824
51	KC759122/Trinidad_y_Tobago_(TRVL-9760)	0.906667	0.889881	0.887879	0.889881	0.884735	0.889881	0.887821	0.905093	0.904139	0.905405	0.905405	0.905093	0.905093	0.887821	0.887821	0.904429	0.904429	0.886792	0.905093	0.897849	0.904429	0.904762	0.906832	0.906832	0.906832	0.904762	0.906832	0.906832	0.906832	0.906832	0.906832	0.910973	0.910973	0.908903	0.915114	0.915114	0.915114	0.913043	0.906832	0.906832	0.896825	0.921325	0.908903	0.906832	0.906832	0.908903	0.908903	0.913043
52	MN264267/Haiti/2014	0.953333	0.946429	0.945455	0.946429	0.950156	0.946429	0.945513	0.958333	0.956427	0.959459	0.959459	0.958333	0.958333	0.948718	0.948718	0.958042	0.960373	0.949686	0.958333	0.951613	0.958042	0.954451	0.952381	0.956522	0.956522	0.950311	0.956522	0.956522	0.956522	0.956522	0.964803	0.960663	0.958592	0.966874	0.954451	0.954451	0.954451	0.962733	0.956522	0.956522	0.952381	0.954451	0.958592	0.956522	0.956522	0.966874	0.966874	0.971014
53	HQ830408/Brazil/1960	0.895556	0.877976	0.875758	0.877976	0.872274	0.877976	0.875	0.893519	0.893246	0.894144	0.894144	0.893519	0.893519	0.875	0.875	0.892774	0.892774	0.874214	0.893519	0.887097	0.892774	0.89648	0.898551	0.898551	0.898551	0.89648	0.898551	0.898551	0.898551	0.898551	0.898551	0.902692	0.902692	0.900621	0.902692	0.902692	0.902692	0.904762	0.898551	0.898551	0.89418	0.917184	0.900621	0.908903	0.906832	0.908903	0.908903	0.913043
54	HQ830409/Brazil/1961	0.895556	0.877976	0.875758	0.877976	0.872274	0.877976	0.875	0.893519	0.893246	0.894144	0.894144	0.893519	0.893519	0.875	0.875	0.892774	0.892774	0.874214	0.893519	0.887097	0.892774	0.89648	0.898551	0.898551	0.898551	0.89648	0.898551	0.898551	0.898551	0.898551	0.898551	0.902692	0.902692	0.900621	0.902692	0.902692	0.902692	0.904762	0.898551	0.898551	0.89418	0.917184	0.900621	0.908903	0.906832	0.908903	0.908903	0.913043
55	HQ830411/Brazil/1967	0.895556	0.877976	0.875758	0.877976	0.872274	0.877976	0.875	0.893519	0.893246	0.894144	0.894144	0.893519	0.893519	0.875	0.875	0.892774	0.892774	0.874214	0.893519	0.887097	0.892774	0.89648	0.898551	0.898551	0.898551	0.89648	0.898551	0.898551	0.898551	0.898551	0.898551	0.902692	0.902692	0.900621	0.902692	0.902692	0.902692	0.904762	0.898551	0.898551	0.89418	0.917184	0.900621	0.908903	0.906832	0.908903	0.908903	0.913043
56	HQ830412/Brazil/1968	0.895556	0.877976	0.875758	0.877976	0.872274	0.877976	0.875	0.893519	0.893246	0.894144	0.894144	0.893519	0.893519	0.875	0.875	0.892774	0.892774	0.874214	0.893519	0.887097	0.892774	0.89648	0.898551	0.898551	0.898551	0.89648	0.898551	0.898551	0.898551	0.898551	0.898551	0.902692	0.902692	0.900621	0.902692	0.902692	0.902692	0.904762	0.898551	0.898551	0.89418	0.917184	0.900621	0.908903	0.906832	0.908903	0.908903	0.913043
57	HQ830413/Brazil/1971/Bradypus_tridactylus	0.895556	0.877976	0.875758	0.877976	0.872274	0.877976	0.875	0.893519	0.893246	0.894144	0.894144	0.893519	0.893519	0.875	0.875	0.892774	0.892774	0.874214	0.893519	0.887097	0.892774	0.89648	0.898551	0.898551	0.898551	0.89648	0.898551	0.898551	0.898551	0.898551	0.898551	0.902692	0.902692	0.900621	0.902692	0.902692	0.902692	0.904762	0.898551	0.898551	0.89418	0.917184	0.900621	0.908903	0.906832	0.908903	0.908903	0.913043
58	HQ830416/Brazil/1978	0.895556	0.877976	0.875758	0.877976	0.872274	0.877976	0.875	0.893519	0.893246	0.894144	0.894144	0.893519	0.893519	0.875	0.875	0.892774	0.892774	0.874214	0.893519	0.887097	0.892774	0.89648	0.898551	0.898551	0.898551	0.89648	0.898551	0.898551	0.898551	0.898551	0.898551	0.902692	0.902692	0.900621	0.902692	0.902692	0.902692	0.904762	0.898551	0.898551	0.89418	0.917184	0.900621	0.908903	0.906832	0.908903	0.908903	0.913043
59	HQ830417/Brazil/1978/Culicoides_paraensis	0.895556	0.877976	0.875758	0.877976	0.872274	0.877976	0.875	0.893519	0.893246	0.894144	0.894144	0.893519	0.893519	0.875	0.875	0.892774	0.892774	0.874214	0.893519	0.887097	0.892774	0.89648	0.898551	0.898551	0.898551	0.89648	0.898551	0.898551	0.898551	0.898551	0.898551	0.902692	0.902692	0.900621	0.902692	0.902692	0.902692	0.904762	0.898551	0.898551	0.89418	0.917184	0.900621	0.908903	0.906832	0.908903	0.908903	0.913043
60	HQ830418/Brazil/1980	0.895556	0.877976	0.875758	0.877976	0.872274	0.877976	0.875	0.893519	0.893246	0.894144	0.894144	0.893519	0.893519	0.875	0.875	0.892774	0.892774	0.874214	0.893519	0.887097	0.892774	0.89648	0.898551	0.898551	0.898551	0.89648	0.898551	0.898551	0.898551	0.898551	0.898551	0.902692	0.902692	0.900621	0.902692	0.902692	0.902692	0.904762	0.898551	0.898551	0.89418	0.917184	0.900621	0.908903	0.906832	0.908903	0.908903	0.913043
61	HQ830419/Brazil/1980	0.895556	0.877976	0.875758	0.877976	0.872274	0.877976	0.875	0.893519	0.893246	0.894144	0.894144	0.893519	0.893519	0.875	0.875	0.892774	0.892774	0.874214	0.893519	0.887097	0.892774	0.89648	0.898551	0.898551	0.898551	0.89648	0.898551	0.898551	0.898551	0.898551	0.898551	0.902692	0.902692	0.900621	0.902692	0.902692	0.902692	0.904762	0.898551	0.898551	0.89418	0.917184	0.900621	0.908903	0.906832	0.908903	0.908903	0.913043
62	HQ830421/Brazil/1988	0.895556	0.877976	0.875758	0.877976	0.872274	0.877976	0.875	0.893519	0.893246	0.894144	0.894144	0.893519	0.893519	0.875	0.875	0.892774	0.892774	0.874214	0.893519	0.887097	0.892774	0.89648	0.898551	0.898551	0.898551	0.89648	0.898551	0.898551	0.898551	0.898551	0.898551	0.902692	0.902692	0.900621	0.902692	0.902692	0.902692	0.904762	0.898551	0.898551	0.89418	0.917184	0.900621	0.908903	0.906832	0.908903	0.908903	0.913043
63	HQ830423/Brazil/1990	0.895556	0.877976	0.875758	0.877976	0.872274	0.877976	0.875	0.893519	0.893246	0.894144	0.894144	0.893519	0.893519	0.875	0.875	0.892774	0.892774	0.874214	0.893519	0.887097	0.892774	0.89648	0.898551	0.898551	0.898551	0.89648	0.898551	0.898551	0.898551	0.898551	0.898551	0.902692	0.902692	0.900621	0.902692	0.902692	0.902692	0.904762	0.898551	0.898551	0.89418	0.917184	0.900621	0.908903	0.906832	0.908903	0.908903	0.913043
64	HQ830424/Brazil/1991	0.895556	0.877976	0.875758	0.877976	0.872274	0.877976	0.875	0.893519	0.893246	0.894144	0.894144	0.893519	0.893519	0.875	0.875	0.892774	0.892774	0.874214	0.893519	0.887097	0.892774	0.89648	0.898551	0.898551	0.898551	0.89648	0.898551	0.898551	0.898551	0.898551	0.898551	0.902692	0.902692	0.900621	0.902692	0.902692	0.902692	0.904762	0.898551	0.898551	0.89418	0.917184	0.900621	0.908903	0.906832	0.908903	0.908903	0.913043
65	HQ830425/Brazil/1993	0.895556	0.877976	0.875758	0.877976	0.872274	0.877976	0.875	0.893519	0.893246	0.894144	0.894144	0.893519	0.893519	0.875	0.875	0.892774	0.892774	0.874214	0.893519	0.887097	0.892774	0.89648	0.898551	0.898551	0.898551	0.89648	0.898551	0.898551	0.898551	0.898551	0.898551	0.902692	0.902692	0.900621	0.902692	0.902692	0.902692	0.904762	0.898551	0.898551	0.89418	0.917184	0.900621	0.908903	0.906832	0.908903	0.908903	0.913043
66	HQ830426/Brazil/1994	0.895556	0.877976	0.875758	0.877976	0.872274	0.877976	0.875	0.893519	0.893246	0.894144	0.894144	0.893519	0.893519	0.875	0.875	0.892774	0.892774	0.874214	0.893519	0.887097	0.892774	0.89648	0.898551	0.898551	0.898551	0.89648	0.898551	0.898551	0.898551	0.898551	0.898551	0.902692	0.902692	0.900621	0.902692	0.902692	0.902692	0.904762	0.898551	0.898551	0.89418	0.917184	0.900621	0.908903	0.906832	0.908903	0.908903	0.913043
67	HQ830431/Brazil/1996	0.893333	0.875	0.872727	0.875	0.869159	0.875	0.871795	0.891204	0.891068	0.891892	0.891892	0.891204	0.891204	0.871795	0.871795	0.890443	0.890443	0.871069	0.891204	0.884409	0.890443	0.89441	0.89648	0.89648	0.89648	0.89441	0.89648	0.89648	0.89648	0.89648	0.89648	0.900621	0.900621	0.898551	0.900621	0.900621	0.900621	0.902692	0.89648	0.89648	0.891534	0.915114	0.898551	0.906832	0.904762	0.906832	0.906832	0.910973
68	HQ830432/Brazil/1996	0.895556	0.877976	0.875758	0.877976	0.872274	0.877976	0.875	0.893519	0.893246	0.894144	0.894144	0.893519	0.893519	0.875	0.875	0.892774	0.892774	0.874214	0.893519	0.887097	0.892774	0.89648	0.898551	0.898551	0.898551	0.89648	0.898551	0.898551	0.898551	0.898551	0.898551	0.902692	0.902692	0.900621	0.902692	0.902692	0.902692	0.904762	0.898551	0.898551	0.89418	0.917184	0.900621	0.908903	0.906832	0.908903	0.908903	0.913043
69	HQ830436/Brazil/2000/Callitrix	0.895556	0.877976	0.875758	0.877976	0.872274	0.877976	0.875	0.893519	0.893246	0.894144	0.894144	0.893519	0.893519	0.875	0.875	0.892774	0.892774	0.874214	0.893519	0.887097	0.892774	0.89648	0.898551	0.898551	0.898551	0.89648	0.898551	0.898551	0.898551	0.898551	0.898551	0.902692	0.902692	0.900621	0.902692	0.902692	0.902692	0.904762	0.898551	0.898551	0.89418	0.917184	0.900621	0.908903	0.906832	0.908903	0.908903	0.913043
70	HQ830435/Brazil/2003	0.895556	0.877976	0.875758	0.877976	0.872274	0.877976	0.875	0.893519	0.893246	0.894144	0.894144	0.893519	0.893519	0.875	0.875	0.892774	0.892774	0.874214	0.893519	0.887097	0.892774	0.89648	0.898551	0.898551	0.898551	0.89648	0.898551	0.898551	0.898551	0.898551	0.898551	0.902692	0.902692	0.900621	0.902692	0.902692	0.902692	0.904762	0.898551	0.898551	0.89418	0.917184	0.900621	0.908903	0.906832	0.908903	0.908903	0.913043
71	HQ830437/Brazil/2003	0.895556	0.877976	0.875758	0.877976	0.872274	0.877976	0.875	0.893519	0.893246	0.894144	0.894144	0.893519	0.893519	0.875	0.875	0.892774	0.892774	0.874214	0.893519	0.887097	0.892774	0.89648	0.898551	0.898551	0.898551	0.89648	0.898551	0.898551	0.898551	0.898551	0.898551	0.902692	0.902692	0.900621	0.902692	0.902692	0.902692	0.904762	0.898551	0.898551	0.89418	0.917184	0.900621	0.908903	0.906832	0.908903	0.908903	0.913043
72	HQ830440/Brazil/2006	0.895556	0.877976	0.875758	0.877976	0.872274	0.877976	0.875	0.893519	0.893246	0.894144	0.894144	0.893519	0.893519	0.875	0.875	0.892774	0.892774	0.874214	0.893519	0.887097	0.892774	0.89648	0.898551	0.898551	0.898551	0.89648	0.898551	0.898551	0.898551	0.898551	0.898551	0.902692	0.902692	0.900621	0.902692	0.902692	0.902692	0.904762	0.898551	0.898551	0.89418	0.917184	0.900621	0.908903	0.906832	0.908903	0.908903	0.913043
73	AF484424.1_Oropouche_virus_segment_L_ICTV_reference	0.895556	0.877976	0.875758	0.877976	0.872274	0.877976	0.875	0.893519	0.893246	0.894144	0.894144	0.893519	0.893519	0.875	0.875	0.892774	0.892774	0.874214	0.893519	0.887097	0.892774	0.89648	0.898551	0.898551	0.898551	0.89648	0.898551	0.898551	0.898551	0.898551	0.898551	0.902692	0.902692	0.900621	0.902692	0.902692	0.902692	0.904762	0.898551	0.898551	0.89418	0.917184	0.900621	0.908903	0.906832	0.908903	0.908903	0.913043
74	KF697147/Madre_de_Dios_virus/Peru/2007	0.835556	0.821429	0.818182	0.821429	0.813084	0.821429	0.817308	0.833333	0.832244	0.833333	0.833333	0.833333	0.833333	0.817308	0.817308	0.832168	0.834499	0.814465	0.833333	0.827957	0.832168	0.836439	0.830228	0.838509	0.838509	0.836439	0.838509	0.838509	0.838509	0.838509	0.838509	0.830228	0.834369	0.836439	0.832298	0.832298	0.832298	0.832298	0.838509	0.838509	0.830688	0.832298	0.832298	0.828157	0.836439	0.836439	0.836439	0.834369
75	KJ866391/Madre_de_Dios_virus/Venezuela/2010	0.84	0.827381	0.824242	0.827381	0.816199	0.827381	0.823718	0.837963	0.836601	0.837838	0.837838	0.837963	0.837963	0.823718	0.823718	0.83683	0.839161	0.820755	0.837963	0.833333	0.83683	0.84058	0.834369	0.84265	0.84265	0.84058	0.84265	0.84265	0.84265	0.84265	0.84265	0.834369	0.838509	0.84058	0.836439	0.836439	0.836439	0.836439	0.84265	0.84265	0.835979	0.836439	0.836439	0.830228	0.838509	0.838509	0.838509	0.836439
	Supplementary Figure
	The percentage of sequence identity in the L fragment nucleotides analyzed between isolates is shown. The rate variation among sites was modeled with a gamma distribution (shape parameter = 0.5). This analysis involved 94 nucleotide sequences. Codon positions included were 1st+2nd+3rd+Noncoding. All ambiguous positions were removed for each sequence pair (pairwise deletion option). There were a t…
	1. Tamura K., Stecher G., and Kumar S. (2021). MEGA 11: Molecular Evolutionary Genetics Analysis Version 11. Molecular Biology and Evolution https://doi.org/10.1093/molbev/msab120.
[truncated: 46 more columns]
